# Supplementary material for: TaDA1, a conserved negative regulator of kernel size, has an additive effect with TaGW2 in common wheat (Triticum aestivum L.)
Source: Plant Biotechnol J. 2019 Dec 4;18(5):1330–42. doi: 10.1111/pbi.13298 (PMC7152612; doi:10.1111/pbi.13298)
Supplement: Supplementary file 2 — Table S1 Gene IDs or accession numbers [file PBI-18-1330-s005.xlsx]

## Sheet: Sheet1
Table S1. Gene IDs or accession numbers.
Gene name	Gene ID or accession number
AtDA1	AT1G19270
AtDA2	AT1G78420
OsGW2	Os02g0244100
TaDA1-A	TraesCSU01G007800 (Chr2A:8319781-8326143; IWGSC RefSeq v2.0)
TaDA1-B	TraesCS2B01G007700 (Chr2B:12785817-12792476; IWGSC RefSeq v2.0)
TaDA1-D	TraesCS2D01G016900 (Chr2D:8470341-8476520; IWGSC RefSeq v2.0)
TaGW2-A	TraesCS6A02G189300 (Chr6A:240300124-240325097; IWGSC RefSeq v2.0)
TaGW2-B	TraesCS6B02G215300 (Chr6B:299889190-299906296; IWGSC RefSeq v2.0)
TaGW2-D	TraesCS6D02G176900 (Chr6D:197261714-197270538; IWGSC RefSeq v2.0)
ZmDA1	GRMZM2G017845
