# Supplementary material for: TaDA1, a conserved negative regulator of kernel size, has an additive effect with TaGW2 in common wheat (Triticum aestivum L.)
Source: Plant Biotechnol J. 2019 Dec 4;18(5):1330–42. doi: 10.1111/pbi.13298 (PMC7152612; doi:10.1111/pbi.13298)
Supplement: Supplementary file 4 — Table S3 The 36 wheat accessions used for polymorphism discovery [file PBI-18-1330-s001.xlsx]

## Sheet: Sheet1
Table S3. The 36 wheat accessions used for polymorphism discovery.
Accession	Haplotype
Aifeng 3	DA1-A-HapII
Baidongmai	DA1-A-HapII
Baihuamai	DA1-A-HapI
Baimaizi	DA1-A-HapI
Baimangmai	DA1-A-HapIII
Beijing 15	DA1-A-HapII
Beijing 8	DA1-A-HapI
Chinese Spring	DA1-A-HapI
Hongdongmai	DA1-A-HapII
Hongjinmai	DA1-A-HapII
Jiangxizao	DA1-A-HapII
Jingyang 60	DA1-A-HapI
Jinmai 11	DA1-A-HapII
Jinmai 8	DA1-A-HapIII
Laizhou 953	DA1-A-HapI
Lanhuamai	DA1-A-HapIII
Lankao 906	DA1-A-HapII
Lumai 1	DA1-A-HapII
Lumai 9	DA1-A-HapI
Lvhan 328	DA1-A-HapI
Mahuaban	DA1-A-HapI
Mingxian 169	DA1-A-HapIII
Nongda 139	DA1-A-HapI
OPTA	DA1-A-HapII
Pan 86001-3	DA1-A-HapI
Qiangchangmai	DA1-A-HapI
Sanyuehuang	DA1-A-HapI
Shi 4185	DA1-A-HapII
Shijiazhuang 54	DA1-A-HapI
Shijiazhuang 8	DA1-A-HapI
Wenmai 6	DA1-A-HapI
Xuzhou 22	DA1-A-HapI
Yannong 15	DA1-A-HapII
Zhengmai 9023	DA1-A-HapII
Zhongyou 9507	DA1-A-HapI
