# Supplementary material for: TaDA1, a conserved negative regulator of kernel size, has an additive effect with TaGW2 in common wheat (Triticum aestivum L.)
Source: Plant Biotechnol J. 2019 Dec 4;18(5):1330–42. doi: 10.1111/pbi.13298 (PMC7152612; doi:10.1111/pbi.13298)
Supplement: Supplementary file 5 — Table S4 Genotype and phenotype of the 348 Chinese modern cultivars [file PBI-18-1330-s002.xlsx]

## Sheet: Sheet1
Table S4. Genotype and phenotype of the 348 Chinese modern cultivars.
Code	Accesssions	TaDA1-2A haplotypes	TaGW2-6B haplotypes	Combinational haplotypes	2002				2005				2010
					TKW	KL	KW	KT	TKW	KL	KW	KT	TKW	KL	KW	KT
1	Dingxian 72	DA1-A-HapIII	GW2-B-HapIII	HapC4	32.96	0.62	0.315	0.2592	36.31	0.645	0.32	0.2732	32.52	0.65	0.29	0.2896
2	Huabei 672	DA1-A-HapI	GW2-B-HapIV	HapC2	34.9	0.64	0.315	0.2716	31.965	0.615	0.315	0.2792	37.32	0.645	0.326	0.2864
3	Beijing 8	DA1-A-HapI	GW2-B-HapI	HapC1	37.06	0.63	0.32	0.2744	33.27	0.616667	0.32	0.286	42.5	0.642	0.306	0.3128
4	Beijing 15	DA1-A-HapII	GW2-B-HapIII	HapC4	32.08	0.58	0.31	0.2772					32.58	0.599	0.31	0.2756
5	Nongda 139	DA1-A-HapI	GW2-B-HapII	HapC1	35.48	0.66	0.295	0.2568	31.495	0.716667	0.28	0.2832	35.46	0.7175	0.295	0.29
6	Nongda 183	DA1-A-HapIII	GW2-B-HapI	HapC3	33.96	0.605	0.29	0.2408	31.5	0.63	0.29	0.2832	38.68	0.6285	0.3225	0.3016
7	Nongda 311	DA1-A-HapIII	GW2-B-HapI	HapC3	41.62	0.635	0.31	0.292	35.655	0.63	0.3	0.2868	40.36	0.696	0.319	0.298
8	Dongfanghong 3	DA1-A-HapI	GW2-B-HapII	HapC1	45.42	0.665	0.33	0.3052	42.92	0.686667	0.33	0.2952	38.86	0.69	0.3525	0.3376
9	Keyi 23	DA1-A-HapI	GW2-B-HapII	HapC1	46.48	0.7	0.325	0.284	43.705	0.705	0.345	0.3324	36.34	0.6725	0.3145	0.294
10	Jingnong 94-32	DA1-A-HapI	GW2-B-HapI	HapC1	42.52	0.685	0.32	0.294	42.195	0.72	0.335	0.3048	42.94	0.7	0.325	0.296
11	Jingnong 81-49	DA1-A-HapI	GW2-B-HapI	HapC1	44.96	0.66	0.315	0.3172	45.84	0.73	0.335	0.2924	45.92	0.725	0.3225	0.3068
12	Jinghua 1	DA1-A-HapI	GW2-B-HapII	HapC1	43.76	0.65	0.345	0.282	44.11	0.7	0.35	0.284	40.96	0.695	0.35	0.3016
13	BeinongdaBL8	DA1-A-HapI	GW2-B-HapI	HapC1	38.66	0.68	0.35	0.3008	39.54	0.67	0.325	0.2964	38.8	0.67	0.314	0.3048
14	Hebuyu 6068	DA1-A-HapI	GW2-B-HapII	HapC1	41.34	0.715	0.31	0.2656	38.51	0.74	0.33	0.2796
15	Jinghe 91-P19	DA1-A-HapIII	GW2-B-HapII	HapC3	41.58	0.705	0.35	0.2944	43.86	0.715	0.38	0.2932	41.3	0.657	0.341	0.2936
16	Jingnong 86-89	DA1-A-HapI	GW2-B-HapII	HapC1	43.44	0.705	0.33	0.286					40	0.706	0.32	0.3032
17	Kecheng 1	DA1-A-HapI	GW2-B-HapI	HapC1		0.66	0.32	0.284	35.945	0.74	0.335	0.2916	38.68	0.6265	0.3115	0.3036
18	Xiaoshan 8	DA1-A-HapI	GW2-B-HapI	HapC1	52.32	0.74	0.37	0.3384	44.385	0.725	0.36	0.3048	47.78	0.7085	0.365	0.308
19	Jingpin 12	DA1-A-HapI	GW2-B-HapI	HapC1	48.16	0.635	0.355	0.3116	43.185	0.605	0.325	0.3188	44.76	0.667	0.355	0.318
20	Pindong 90411-3	DA1-A-HapI	GW2-B-HapII	HapC1	56.62	0.78	0.395	0.3176	56.605	0.825	0.34	0.3076	48.38	0.7475	0.306	0.2894
21	Pinkang 244	DA1-A-HapII	GW2-B-HapI	HapC3	34.8	0.66	0.305	0.2832	30.62	0.625	0.3	0.2752	31.46	0.63	0.28	0.2944
22	Yuandong 821	DA1-A-HapII	GW2-B-HapII	HapC3	42.2	0.615	0.325	0.2928	40.105	0.685	0.325	0.2904	32.36	0.675	0.3	0.2844
23	Yuandong 822	DA1-A-HapI	GW2-B-HapI	HapC1	41.2	0.645	0.315	0.304	38.145	0.63	0.32	0.2964	36.6	0.662	0.299	0.30144
24	Fengkang 2	DA1-A-HapI	GW2-B-HapII	HapC1	43.7	0.63	0.33	0.2788	41.5	0.656667	0.35	0.3268	44.12	0.643	0.3185	0.3088
25	Fengkang 8	DA1-A-HapI	GW2-B-HapI	HapC1	49.32	0.715	0.34	0.2688	42.215	0.745	0.36	0.306	50.6	0.735	0.3425	0.3108
26	An85zhong 124-1	DA1-A-HapI	GW2-B-HapI	HapC1	31.92	0.715	0.305	0.2728	42.445	0.73	0.335	0.3156	48.36	0.7	0.3525	0.3148
27	QiaoliangBW41	DA1-A-HapI	GW2-B-HapI	HapC1	38.56	0.605	0.32	0.3404	36.94	0.645	0.335	0.2936	34.92	0.5995	0.315	0.2932
28	Zhongda89-60192-2	DA1-A-HapIII	GW2-B-HapIII	HapC4	27.48	0.635	0.3	0.2572	20.69	0.675	0.265	0.23	27.76	0.655	0.2735	0.266
29	Beijing 8694	DA1-A-HapI	GW2-B-HapI	HapC1	48.36	0.71	0.37	0.3158	41.53	0.68	0.355	0.3012	50.68	0.7	0.366	0.3208
30	Zhongyou 9507	DA1-A-HapI	GW2-B-HapI	HapC1		0.79	0.36	0.2996	48.845	0.776667	0.33	0.3	48.44	0.7725	0.3285	0.2836
31	Lang 8302	DA1-A-HapI	GW2-B-HapII	HapC1		0.73	0.35	0.2736	47.535	0.73	0.355	0.2908	48.04	0.716	0.3435	0.294
32	Jimai 17	DA1-A-HapI	GW2-B-HapI	HapC1		0.68	0.33	0.2944	35.44	0.71	0.325	0.3052	36.88	0.6775	0.31	0.2968
33	Tang 85-5032	DA1-A-HapI	GW2-B-HapI	HapC1	49.7	0.695	0.35	0.3464	43.545	0.71	0.33	0.3028	46.88	0.716	0.335	0.3196
34	Tang 78042	DA1-A-HapIII	GW2-B-HapII	HapC3		0.645	0.345	0.3028
35	Henong 3	DA1-A-HapI	GW2-B-HapIII	HapC2		0.725	0.335	0.2736	35.235	0.69	0.325	0.286	42.28	0.65	0.309	0.3032
36	Taifu 1	DA1-A-HapI	GW2-B-HapI	HapC1	41.86	0.66	0.335	0.2926	39.51	0.685	0.34	0.2976	41.46	0.73	0.33	0.3048
37	Jiman 8	DA1-A-HapIII	GW2-B-HapI	HapC3	42.62	0.63	0.31	0.2964	38.69	0.656667	0.32	0.3044	43.54	0.6735	0.264	0.3072
38	Jinmai 16	DA1-A-HapI	GW2-B-HapI	HapC1		0.655	0.375	0.3032	41.65	0.67	0.355	0.3072	43.46	0.676	0.3475	0.3144
39	Jinmai 31	DA1-A-HapI	GW2-B-HapI	HapC1	48.2	0.68	0.38	0.3216	48.01	0.7	0.355	0.3228	41.82	0.6705	0.335	0.3224
40	Jin 3052-5	DA1-A-HapI	GW2-B-HapI	HapC1	49.82	0.74	0.35	0.3048	24.675	0.71	0.285	0.28	43.92	0.671	0.316	0.3084
41	Jinzhong 103	DA1-A-HapIII	GW2-B-HapI	HapC3	48.3	0.685	0.36	0.3204	40.06	0.68	0.325	0.2948	42.76	0.68	0.336	0.2992
42	Changzhi 5557	DA1-A-HapII	GW2-B-HapI	HapC3	46.98	0.735	0.335	0.294	45.01	0.735	0.36	0.3036	47.52	0.716	0.3325	0.2964
43	Changzhi 6406	DA1-A-HapI	GW2-B-HapI	HapC1	52.7	0.58	0.335	0.302	46.94	0.713333	0.35	0.3276	47.84	0.716	0.331	0.3176
44	Lvhan 328	DA1-A-HapI	GW2-B-HapI	HapC1	38	0.695	0.345	0.26	33.655	0.606667	0.32	0.2888	36.74	0.634	0.3285	0.294
45	Jinmai 11	DA1-A-HapII	GW2-B-HapI	HapC3	43.44	0.69	0.325	0.2856					45.44	0.705	0.3325	0.308
46	Taiyuan 351	DA1-A-HapI	GW2-B-HapI	HapC1	46.46	0.605	0.335	0.2864	37.46	0.695	0.355	0.2944	42.2	0.705	0.335	0.298
47	Jin 1410	DA1-A-HapII	GW2-B-HapI	HapC3	48.882	0.695	0.39	0.3236	49.68	0.725	0.34	0.3432	49.5	0.7	0.335	0.3372
48	Mingxian 169	DA1-A-HapIII	GW2-B-HapIV	HapC4	30.54	0.63	0.305	0.2504	27.885	0.656667	0.32	0.2756	29.56	0.629	0.279	0.2732
49	Gongnong 4	DA1-A-HapI	GW2-B-HapII	HapC2	41.52	0.67	0.34	0.3092	24.615	0.63	0.295	0.268	41.52	0.635	0.325	0.2968
50	Taiyuan 2112	DA1-A-HapI	GW2-B-HapI	HapC1	51.96	0.705	0.36	0.3032	38.87	0.72	0.34	0.2672	42.76	0.7425	0.334	0.3112
51	Yanan 11	DA1-A-HapI	GW2-B-HapII	HapC1	41.3	0.77	0.305	0.2648	40.65	0.726667	0.31	0.2712	40.72	0.7345	0.312	0.294
52	Yanan 18	DA1-A-HapI	GW2-B-HapII	HapC1		0.685	0.325	0.246	36.51	0.69	0.305	0.2832	35.96	0.6675	0.3125	0.2852
53	Pingliang 30	DA1-A-HapII	GW2-B-HapII	HapC3	37.36	0.65	0.33	0.3036					42.6	0.665	0.32	0.2964
54	Xifeng 16	DA1-A-HapI	GW2-B-HapII	HapC1	36.71	0.685	0.3	0.282	26.835	0.665	0.295	0.2496	34.04	0.65	0.298	0.2752
55	Pingliang 32	DA1-A-HapII	GW2-B-HapI	HapC3	39.36	0.63	0.3	0.2852	32.27	0.62	0.335	0.3124	41.3	0.615	0.335	0.324
56	Qingshui 15-41	DA1-A-HapI	GW2-B-HapII	HapC1	37.22	0.66	0.315	0.2688	29.45	0.715	0.315	0.284	30.08	0.694	0.2875	0.2804
57	Shite 14	DA1-A-HapII	GW2-B-HapII	HapC3	33.18	0.605	0.325	0.2688	24.415	0.623333	0.27	0.2728	34.84	0.66	0.2915	0.2908
58	Shijiazhuang 407	DA1-A-HapIII	GW2-B-HapI	HapC3	38.76	0.645	0.31	0.284	35.655	0.663333	0.33	0.2964	34.98	0.6825	0.311	0.2908
59	Shijiazhuang 4	DA1-A-HapIII	GW2-B-HapII	HapC3	38.3	0.645	0.31	0.288	29.535	0.645	0.305	0.2828	39.92	0.645	0.306	0.2804
60	Shijiazhuang 34	DA1-A-HapI	GW2-B-HapII	HapC1	46.76	0.77	0.32	0.2992	42.825	0.735	0.31	0.292
61	Shijiazhuang 54	DA1-A-HapI	GW2-B-HapII	HapC1	37.94	0.63	0.32	0.2784	29.625	0.606667	0.3	0.2852	35.94	0.64	0.309	0.2988
62	Zaoxinshi	DA1-A-HapI	GW2-B-HapIII	HapC2		0.745	0.31	0.296	34.3	0.68	0.345	0.308	38.2	0.685	0.325	0.2968
63	Pin 39	DA1-A-HapI	GW2-B-HapII	HapC2	36.42	0.635	0.33	0.2804	30.26	0.655	0.31	0.2756	36.64	0.644	0.0325	0.2876
64	Jimai 23	DA1-A-HapI	GW2-B-HapI	HapC1		0.68	0.33	0.3016	43.385	0.68	0.36	0.3016	45.84	0.67	0.349	0.3032
65	Shi 82-5201	DA1-A-HapI	GW2-B-HapII	HapC1	42.8	0.65	0.345	0.2912	37.265	0.68	0.33	0.3084	34.06	0.655	0.316	0.2784
66	Changzhou 1	DA1-A-HapI	GW2-B-HapI	HapC1		0.7	0.335	0.2872	44.405	0.71	0.33	0.3104	44.08	0.665	0.3125	0.3156
67	12040	DA1-A-HapI	GW2-B-HapII	HapC1		0.675	0.335	0.292	41.85	0.703333	0.34	0.3176	44.28	0.7065	0.33	0.3052
68	Hengshui 7004	DA1-A-HapI	GW2-B-HapI	HapC1	57.14	0.73	0.355	0.3076	51.55	0.795	0.335	0.2832	49.98	0.735	0.33	0.3
69	Hengdalihong	DA1-A-HapI	GW2-B-HapII	HapC1		0.715	0.375	0.3184	49.395	0.74	0.365	0.318	52.46	0.6975	0.3475	0.332
70	Ji93C6 156-2	DA1-A-HapII	GW2-B-HapI	HapC3		0.695	0.385	0.2984	44.805	0.63	0.36	0.3056	40.96	0.61	0.379	0.322
71	Jimai 20	DA1-A-HapII	GW2-B-HapII	HapC3	46.18	0.665	0.375	0.304	44.855	0.695	0.35	0.2952	44.6	0.691	0.339	0.3064
72	Gaobi-13	DA1-A-HapI	GW2-B-HapI	HapC1	49.9	0.775	0.355	0.3236	42.81	0.725	0.34	0.2864	38.8	0.691	0.315	0.298
73	Jimai 14	DA1-A-HapIII	GW2-B-HapI	HapC3	47.56	0.735	0.355	0.2896	48	0.72	0.345	0.3048	48.24	0.7045	0.3605	0.3308
74	Jimai 19	DA1-A-HapII	GW2-B-HapIII	HapC4	30.1	0.61	0.305	0.25	37.94	0.67	0.325	0.2856	32.64	0.625	0.31	0.2964
75	Jishi 5023	DA1-A-HapII	GW2-B-HapII	HapC3		0.68	0.38	0.2908	43.645	0.635	0.365	0.3004	45.04	0.67	0.357	0.3244
76	Han 4564	DA1-A-HapI	GW2-B-HapI	HapC1					39.55	0.695	0.355	0.2816	44.26	0.7175	0.345	0.2996
77	1817	DA1-A-HapIII	GW2-B-HapIV	HapC4					33.375				29.92	0.635	0.291	0.262
78	Maijin 1	DA1-A-HapII	GW2-B-HapII	HapC3	34.92	0.585	0.255	0.2428					35.06	0.634	0.335	0.2856
79	Jinyang 1045	DA1-A-HapIII	GW2-B-HapI	HapC3	47.36	0.72	0.36	0.3108	40.295	0.705	0.355	0.31	36.64	0.715	0.31	0.3032
80	Jinmai 20	DA1-A-HapI	GW2-B-HapII	HapC1	42.32	0.685	0.355	0.2808	38.345	0.68	0.345	0.3008	41	0.669	0.3125	0.3012
81	Jin 865096	DA1-A-HapI	GW2-B-HapI	HapC1	39.8	0.705	0.34	0.288					36.22	0.65	0.344	0.2912
82	Jinmai 37	DA1-A-HapI	GW2-B-HapI	HapC1	50.56	0.705	0.35	0.2984	44	0.71	0.355	0.284	34.12	0.64	0.336	0.2976
83	Linyuan 129	DA1-A-HapI	GW2-B-HapII	HapC1	43.94	0.68	0.345	0.2856	40.93	0.66	0.335	0.2892	42.66	0.685	0.347	0.32
84	Pingyang 27	DA1-A-HapI	GW2-B-HapI	HapC1	50.18	0.705	0.356	0.3236	45.155	0.653333	0.34	0.3316	49.4	0.6685	0.331	0.3132
85	Qida 195	DA1-A-HapII	GW2-B-HapI	HapC3	32.5	0.59	0.3	0.2756	29.52	0.63	0.315	0.2832	33.86	0.615	0.29	0.302
86	Jinan 2	DA1-A-HapI	GW2-B-HapI	HapC1	41.94	0.685	0.34	0.2916	40.1	0.643333	0.33	0.3084	41.78	0.663	0.32	0.2992
87	Jinan 9	DA1-A-HapI	GW2-B-HapI	HapC1	51.24	0.745	0.33	0.3184	46.48	0.73	0.335	0.3036	50.96	0.71	0.3495	0.3112
88	Youbao	DA1-A-HapI	GW2-B-HapI	HapC1	36.16	0.635	0.31	0.2492	35.84	0.696667	0.3	0.2688	30.98	0.674	0.2865	0.268
89	Huangtai 103	DA1-A-HapI	GW2-B-HapII	HapC1	47	0.705	0.345	0.29	42.785	0.705	0.345	0.2924	46.2	0.675	0.365	0.3032
90	Tanshan 1	DA1-A-HapI	GW2-B-HapI	HapC1	43.68	0.735	0.355	0.274	41.53	0.68	0.32	0.2964	46.74	0.725	0.343	0.2968
91	Tanshan 4	DA1-A-HapI	GW2-B-HapI	HapC1	41.46	0.645	0.34	0.2908	40.155	0.645	0.34	0.2896	50.06	0.681	0.3485	0.3018
92	Jinan 17	DA1-A-HapI	GW2-B-HapII	HapC1		0.71	0.325	0.27	41.225	0.71	0.33	0.2892	36.56	0.721	0.319	0.2896
93	Lumai 22	DA1-A-HapI	GW2-B-HapII	HapC1					49.34	0.7	0.35	0.328	51.86	0.6905	0.345	0.3296
94	Jimai 19	DA1-A-HapI	GW2-B-HapI	HapC1					47.04	0.72	0.345	0.306	44.88	0.695	0.3305	0.322
95	Lumai 10	DA1-A-HapI	GW2-B-HapII	HapC1	49.24	0.645	0.365	0.324	47.235	0.685	0.35	0.2988	47.76	0.695	0.34	1.46
96	Lainongpinxi 22	DA1-A-HapI	GW2-B-HapII	HapC1	40.6	0.67	0.32	0.3056	42.805	0.69	0.32	0.3016	43.1	0.694	0.331	0.312
97	Laizhou 953	DA1-A-HapI	GW2-B-HapI	HapC1	52.2	0.66	0.355	0.306	49.91	0.68	0.35	0.3112	50.36	0.7175	0.356	0.2992
98	Lumai 1	DA1-A-HapII	GW2-B-HapII	HapC3		0.73	0.345	0.2944	44.995	0.72	0.33	0.2636	43.86	0.705	0.36	0.2852
99	Lumai 5	DA1-A-HapI	GW2-B-HapI	HapC1	48.3	0.71	0.36	0.3064	43.56	0.7	0.335	0.2756	46.46	0.717	0.37	0.2904
100	ShannongPH 85-4	DA1-A-HapII	GW2-B-HapI	HapC3	51.62	0.71	0.36	0.3108	48.69	0.73	0.34	0.2988	48.78	0.7475	0.3475	0.3196
101	Lunong 784081	DA1-A-HapII	GW2-B-HapII	HapC3	58	0.745	0.355	0.3476	53.675	0.72	0.335	0.3296	49.84	0.69	0.3435	0.3172
102	Lunong 86(5)174	DA1-A-HapII	GW2-B-HapI	HapC3	42.94	0.65	0.345	0.3144	44.85	0.635	0.345	0.3172	41.36	0.674	0.36	0.2976
103	Luzi 0863169	DA1-A-HapI	GW2-B-HapI	HapC1	52.62	0.715	0.37	0.304	50.96	0.755	0.33	0.3132	46.42	0.71	0.34	0.3016
104	Luzi 0884142	DA1-A-HapI	GW2-B-HapI	HapC1	47.36	0.745	0.355	0.2748	47.995	0.715	0.35	0.312	47.94	0.7175	0.35	0.308
105	Tanshan 7	DA1-A-HapII	GW2-B-HapII	HapC3	40.86	0.635	0.38	0.3032	43.82	0.645	0.325	0.2964	36.92	0.6415	0.326	0.314
106	Teng 80-1-2	DA1-A-HapI	GW2-B-HapI	HapC1	45.22	0.71	0.39	0.2928	44.35	0.68	0.335	0.2848	42.44	0.7125	0.336	0.2924
107	Changwei 20	DA1-A-HapII	GW2-B-HapI	HapC3	41.36	0.67	0.35	0.2908		0.64	0.325	0.2868	41.04	0.6525	0.341	0.3044
108	Yanzhong 144	DA1-A-HapI	GW2-B-HapIII	HapC2	35.18	0.63	0.315	0.26	32.015	0.615	0.32	0.2652	34.56	0.6095	0.31	0.2752
109	Yannong 3	DA1-A-HapI	GW2-B-HapI	HapC1	50.76	0.675	0.36	0.296	47.73	0.685	0.35	0.302	43.36	0.6625	0.34	0.296
110	Yannong 15	DA1-A-HapII	GW2-B-HapI	HapC3	34.2	0.565	0.33	0.258	35.72	0.57	0.32	0.3052	32.96	0.59	0.3325	0.2996
111	Lumai 7	DA1-A-HapII	GW2-B-HapI	HapC3	47.52	0.67	0.34	0.2908	43.44	0.675	0.36	0.2808	41.98	0.65	0.3365	0.2908
112	Lumai 9	DA1-A-HapI	GW2-B-HapIII	HapC2	33.26	0.665	0.32	0.2684					33.76	0.61	0.305	0.2984
113	Neixiang 5	DA1-A-HapI	GW2-B-HapI	HapC1	43.28	0.705	0.35	0.304	44.255	0.733333	0.33	0.3092	50.62	0.77	0.34	0.3488
114	Anxuan 2	DA1-A-HapII	GW2-B-HapIV	HapC4	27.18	0.605	0.295	0.2412	21.47	0.62	0.275	0.2384	33.14	0.65	0.3	0.2788
115	Zhengzhou 6	DA1-A-HapI	GW2-B-HapI	HapC1	41.62	0.68	0.34	0.2624	38.225	0.676667	0.34	0.2904	39.14	0.704	0.33	0.2868
116	Bonong 7023	DA1-A-HapII	GW2-B-HapI	HapC3	48.79	0.72	0.36	0.29	46.345	0.735	0.35	0.2792	47.34	0.745	0.356	0.3004
117	Mengxian 2	DA1-A-HapII	GW2-B-HapI	HapC3	47.18	0.73	0.34	0.2932	40.18	0.73	0.34	0.2808	37.8	0.706	0.325	0.3168
118	Wan 7107	DA1-A-HapII	GW2-B-HapII	HapC3	38.42	0.695	0.31	0.2592	35.895	0.68	0.3	0.2796	30.04	0.706	0.293	0.2612
119	Yumai 18	DA1-A-HapII	GW2-B-HapI	HapC3	46.26	0.63	0.34	0.3104	45.99	0.7	0.355	0.3204	37.76	0.635	0.334	0.2996
120	Yumai 54	DA1-A-HapI	GW2-B-HapI	HapC1					41.155	0.67	0.36	0.3308	40.68	0.6175	0.3425	0.3024
121	Bainong 3217	DA1-A-HapI	GW2-B-HapI	HapC1	41.99	0.68	0.305	0.2672	37.55	0.713333	0.33	0.274	31.54	0.7235	0.309	0.2764
122	Yumai 2	DA1-A-HapII	GW2-B-HapI	HapC3	44.94	0.67	0.345	0.3068	45.8	0.735	0.33	0.3132	47.44	0.73	0.3	0.2988
123	Lankao 906	DA1-A-HapII	GW2-B-HapI	HapC3	51.8	0.655	0.345	0.29	47.185	0.73	0.325	0.3044	39.12	0.7075	0.331	0.2956
124	Yuanzhu 55	DA1-A-HapII	GW2-B-HapI	HapC3	32.74	0.585	0.365	0.2824	40.585	0.65	0.345	0.3168	32	0.607	0.337	0.2984
125	Zhengzhou 8761	DA1-A-HapI	GW2-B-HapI	HapC1	55.24	0.75	0.36	0.3234					46.82	0.7935	0.321	0.3044
126	Yumai 14	DA1-A-HapI	GW2-B-HapI	HapC1	49.76	0.685	0.37	0.2864	53.64	0.69	0.35	0.3252
127	Zhengmai 4	DA1-A-HapI	GW2-B-HapI	HapC1	46.4	0.68	0.34	0.3032	46.08	0.69	0.325	0.312	48.66	0.7275	0.3375	0.3308
128	Yu 7106-0-22-1-3-2B	DA1-A-HapI	GW2-B-HapII	HapC1	55.48	0.685	0.365	0.314	49.335	0.72	0.34	0.3132	50.64	0.745	0.34	0.326
129	Zhengzhou 741	DA1-A-HapI	GW2-B-HapI	HapC1	35.72	0.735	0.31	0.2944	37.565	0.726667	0.32	0.3044	31.2	0.7225	0.2825	0.258
130	Huan 852895-2	DA1-A-HapII	GW2-B-HapI	HapC3	42.84	0.725	0.315	0.2512	28.845	0.675	0.32	0.2932	39.78	0.72	0.3425	0.3148
131	Yu 30691-1-3	DA1-A-HapI	GW2-B-HapI	HapC1	42.38	0.7	0.36	0.2876	40.88	0.685	0.35	0.2984	40.16	0.6465	0.327	0.2936
132	Zheng 87305-0-13	DA1-A-HapII	GW2-B-HapI	HapC3	40.64	0.72	0.365	0.304	39.99	0.7	0.33	0.2816	34.4	0.695	0.2975	0.2668
133	Zhengzi R84019-0-7-4-0-1	DA1-A-HapII	GW2-B-HapI	HapC3	48.5	0.68	0.345	0.2788					41.82	0.7225	0.3275	0.308
134	Wenmai 6	DA1-A-HapI	GW2-B-HapI	HapC1	47.74	0.685	0.365	0.3052	47.25	0.64	0.36	0.3308	33.54	0.637	0.338	0.318
135	Yumai 7	DA1-A-HapI	GW2-B-HapII	HapC1	53.54	0.605	0.335	0.314	47.41	0.77	0.35	0.268	41.84	0.755	0.336	0.2948
136	Anmai95zhong 35	DA1-A-HapI	GW2-B-HapI	HapC1		0.71	0.37	0.2872	46.995	0.715	0.34	0.2956	41.5	0.725	0.322	0.3
137	Jingyan 60	DA1-A-HapI	GW2-B-HapII	HapC1	23.5				23.455	0.556667	0.31	0.2672	29.9	0.665	0.3085	0.294
138	Bima 1	DA1-A-HapIII	GW2-B-HapI	HapC3	40.54	0.53	0.295	0.2324	40.12	0.643333	0.34	0.3112	38.14	0.654	0.316	0.3048
139	Bima 4	DA1-A-HapI	GW2-B-HapI	HapC1	40.62	0.625	0.345	0.2872	37.71	0.643333	0.31	0.3028	23.4	0.5875	0.277	0.272
140	Shannong 9	DA1-A-HapI	GW2-B-HapII	HapC1	39.5	0.585	0.305	0.2616	35.175	0.645	0.325	0.2812	36.16	0.6575	0.344	0.2996
141	Xinong 6028	DA1-A-HapI	GW2-B-HapII	HapC1	30.24	0.615	0.345	0.2732		0.6	0.27	0.2576	22.9	0.6085	0.2735	0.28
142	Fengchan 3	DA1-A-HapI	GW2-B-HapIII	HapC2	37.04	0.635	0.31	0.24	40.07	0.66	0.31	0.3172	36.28	0.6855	0.305	0.304
143	Jinguangmai	DA1-A-HapI	GW2-B-HapII	HapC1		0.61	0.31	0.2508	36.8	0.665	0.32	0.2916	36.66	0.6545	0.32	0.2856
144	Aifeng 3	DA1-A-HapII	GW2-B-HapII	HapC3	35.46	0.665	0.315	0.2756	32.37	0.593333	0.29	0.28	27.8	0.6359	0.297	0.2932
145	Xiaoyan 4	DA1-A-HapI	GW2-B-HapI	HapC1	41.16	0.605	0.325	0.29	41.82	0.725	0.33	0.286	39.1	0.675	0.325	0.314
146	Jingyan 30	DA1-A-HapII	GW2-B-HapIII	HapC4		0.635	0.39	0.3044	26.97	0.61	0.28	0.2604	29.9	0.6	0.304	0.27
147	Baomai 3	DA1-A-HapIII	GW2-B-HapII	HapC3		0.61	0.31	0.2456	35.69	0.665	0.32	0.2968	37.88	0.641	0.333	0.8488
148	Baomai 5	DA1-A-HapII	GW2-B-HapII	HapC3		0.65	0.345	0.2768	36.135	0.665	0.325	0.2916	35.86	0.6535	0.294	0.286
149	Qinmai 8	DA1-A-HapI	GW2-B-HapI	HapC1		0.68	0.325	0.2792	47.08	0.77	0.345	0.2896	41.3	0.7195	0.312	0.2952
150	Liken 2	DA1-A-HapI	GW2-B-HapII	HapC1		0.71	0.36	0.2872	40.215	0.66	0.325	0.3048	38.76	0.675	0.305	0.2848
151	Shan 8786-0-3	DA1-A-HapIII	GW2-B-HapII	HapC3		0.71	0.345	0.2824	36.195	0.63	0.295	0.268	33.66	0.6695	0.316	0.2856
152	Shan 70-1	DA1-A-HapI	GW2-B-HapI	HapC1		0.655	0.305	0.2876	28.045	0.555	0.305	0.2604	28.06	0.6005	0.311	0.2904
153	Shannong 7859	DA1-A-HapI	GW2-B-HapII	HapC1	55.2	0.59	0.315	0.2512	46.765	0.786667	0.33	0.2764	42.36	0.7865	0.3065	0.2864
154	Shannong 229	DA1-A-HapII	GW2-B-HapI	HapC3		0.815	0.385	0.3048	40.13	0.71	0.3	0.2688	36.64	0.689	0.305	0.296
155	Fuzhuang 30	DA1-A-HapII	GW2-B-HapIII	HapC4	28.65	0.685	0.315	0.2632					24.42	0.626	0.2955	0.264
156	Qinmai 3	DA1-A-HapI	GW2-B-HapII	HapC1		0.595	0.315	0.2572	41.11	0.655	0.33	0.2684	45.66	0.645	0.334	0.3184
157	Fen 33	DA1-A-HapII	GW2-B-HapII	HapC3		0.655	0.33	0.2904	41.83	0.73	0.325	0.2696	39.66	0.7125	0.306	0.3004
158	Xiannong 39	DA1-A-HapI	GW2-B-HapI	HapC1		0.755	0.395	0.268	38.39	0.736667	0.31	0.2816	25.2	0.721	0.291	0.2692
159	Xiannong 151	DA1-A-HapI	GW2-B-HapI	HapC1		0.715	0.33	0.258	37.51	0.67	0.315	0.274	39.82	0.645	0.3225	0.2916
160	Shan 7219-8-11-2-1	DA1-A-HapII	GW2-B-HapII	HapC3		0.685	0.34	0.2836	31.72	0.64	0.34	0.2756	34.08	0.725	0.315	0.2852
161	Xiaoyan 6	DA1-A-HapII	GW2-B-HapI	HapC3	41.59	0.62	0.315	0.2488	39.165	0.66	0.32	0.2884	31.12	0.719	0.291	0.2716
162	Gaoyou 503	DA1-A-HapII	GW2-B-HapI	HapC3		0.68	0.355	0.2744	34.175	0.63	0.32	0.2672	30.92	0.65	0.29	0.2768
163	Ningfengxiaomai	DA1-A-HapI	GW2-B-HapI	HapC1		0.595	0.35	0.24936	38.29	0.685	0.33	0.284	33.14	0.71	0.305	0.2852
164	Huaimai 11	DA1-A-HapII	GW2-B-HapIII	HapC4	41.74	0.665	0.315	0.2764	37.47	0.61	0.32	0.2824	30.94	0.62	0.3075	0.2816
165	Huaimau 12	DA1-A-HapII	GW2-B-HapI	HapC3		0.63	0.355	0.3152	44.66	0.725	0.32	0.2792	37.86	0.705	0.31	0.2736
166	Xuzhou 19	DA1-A-HapI	GW2-B-HapI	HapC1		0.72	0.33	0.28616	42.905	0.705	0.335	0.2832	41.2	0.685	0.319	0.2936
167	Xuzhou 21	DA1-A-HapII	GW2-B-HapI	HapC3		0.71	0.34	0.2848					40.48	0.715	0.289	0.304
168	Xuzhou 22	DA1-A-HapI	GW2-B-HapII	HapC1	43.68	0.695	0.33	0.286	54.965	0.755	0.37	0.3164	42.66	0.696	0.351	0.3024
169	Fu 84111	DA1-A-HapII	GW2-B-HapI	HapC3	44.58	0.77	0.355	0.3164	42.29	0.68	0.335	0.2848	35.44	0.668	0.3175	0.296
170	Wo 80	DA1-A-HapI	GW2-B-HapI	HapC1	40.25	0.67	0.355	0.2832	38.75	0.66	0.33	0.288	34.52	0.669	0.3175	0.2836
171	Xiaonong 76189	DA1-A-HapI	GW2-B-HapI	HapC1	45.32	0.67	0.31	0.2692	38.05	0.64	0.31	0.284	35.86	0.655	0.31	0.2932
172	Zhangdong 29	DA1-A-HapI	GW2-B-HapII	HapC1	34.62	0.65	0.35	0.312	35.68	0.69	0.335	0.2916	27.18	0.65	0.275	0.2692
173	Pingliang 35	DA1-A-HapI	GW2-B-HapII	HapC1	35.58	0.67	0.315	0.2804	33.43	0.61	0.325	0.2824	40.38	0.6735	0.356	0.294
174	Wanyuan 28	DA1-A-HapI	GW2-B-HapI	HapC1	56.94	0.575	0.345	0.2708	54.905	0.785	0.345	0.2988	48.8	0.744	0.329	0.304
175	Anhui 11	DA1-A-HapI	GW2-B-HapII	HapC1	31.72	0.745	0.345	0.3232	41.105	0.73	0.35	0.2796	40.24	0.695	0.326	0.2872
176	Anhui 3	DA1-A-HapII	GW2-B-HapII	HapC3	42.96	0.685	0.325	0.2768					35.8	0.618	0.317	0.2744
177	Mengfeng 8	DA1-A-HapII	GW2-B-HapI	HapC3	42.78	0.614	0.34	0.2972	42.105	0.665	0.325	0.2964	46.14	0.684	0.341	0.304
178	Anhui 9	DA1-A-HapI	GW2-B-HapI	HapC1	42.2	0.65	0.345	0.2936	40.315	0.705	0.3	0.256	43.94	0.744	0.316	0.2964
179	Wanpin 8203	DA1-A-HapI	GW2-B-HapI	HapC1	49.3	0.7	0.345	0.2868	42.695	0.69	0.32	0.3052	44.52	0.672	0.345	0.3008
180	Wan85-50-fan 3	DA1-A-HapII	GW2-B-HapII	HapC3	37.34	0.665	0.35	0.3168	34.46	0.675	0.32	0.2968	38.84	0.681	0.3225	0.2996
181	Wan 89193	DA1-A-HapII	GW2-B-HapII	HapC3	33.58	0.67	0.315	0.2848	32.09	0.635	0.315	0.2624	32.86	0.63	0.3085	0.288
182	Wanpin 8337	DA1-A-HapI	GW2-B-HapI	HapC1	45.4	0.58	0.305	0.2552	40.295	0.725	0.31	0.2888	38.8	0.721	0.33	0.3148
183	Wanpin 8410	DA1-A-HapI	GW2-B-HapII	HapC1	45.54	0.74	0.33	0.3016	43.12	0.735	0.33	0.3156	40.8	0.7	0.3275	0.3108
184	Huadong 6	DA1-A-HapII	GW2-B-HapIII	HapC4	36.82	0.705	0.335	0.3488	35.41	0.593333	0.32	0.2968	36.96	0.632	0.3435	0.3096
185	Siyang 117	DA1-A-HapI	GW2-B-HapI	HapC1	46.32	0.62	0.35	0.2892					40.06	0.675	0.319	0.3152
186	Sumai 3	DA1-A-HapII	GW2-B-HapIII	HapC4	39.34	0.66	0.345	0.3116	36.95	0.646667	0.32	0.2856	41.34	0.684	0.3325	0.3036
187	Wangmai 17	DA1-A-HapI	GW2-B-HapII	HapC1	35.3	0.63	0.345	0.274	36.03	0.66	0.325	0.258	37.22	0.681	0.3105	0.2864
188	Kang R 16	DA1-A-HapII	GW2-B-HapII	HapC3	35.62	0.685	0.33	0.257	34.425	0.64	0.315	0.276	33.42	0.616	0.313	0.2844
189	Ningmaizi 44	DA1-A-HapII	GW2-B-HapII	HapC3	48.93	0.58	0.315	0.2724	46	0.665	0.345	0.2988	45.56	0.678	0.3625	0.3128
190	Yangmai 158	DA1-A-HapI	GW2-B-HapI	HapC1		0.66	0.36	0.3184	45.41	0.713333	0.36	0.3152	44.96	0.716	0.3325	0.3052
191	Huadong 10	DA1-A-HapI	GW2-B-HapIII	HapC2	45.06	0.69	0.345	0.3	39.115	0.665	0.33	0.3024	43.96	0.682	0.3185	0.3288
192	Ning 8343	DA1-A-HapI	GW2-B-HapI	HapC1	42.42	0.695	0.345	0.3008		0.665	0.325	0.3224	44.78	0.7035	0.321	0.3216
193	Ning 8537	DA1-A-HapII	GW2-B-HapIII	HapC4	30.682	0.685	0.36	0.2876	24.58	0.64	0.29	0.2444		0.665	0.297	0.2928
194	Ningmaizi 3	DA1-A-HapII	GW2-B-HapIII	HapC4	35.47				32.06	0.625	0.325	0.2688	29.44	0.58	0.301	0.2776
195	Ningmaizi 13	DA1-A-HapII	GW2-B-HapI	HapC3	44.16	0.55	0.32	0.2816	36.835	0.69	0.33	0.2812	36.7	0.65	0.3275	0.2968
196	Ning 8924	DA1-A-HapI	GW2-B-HapI	HapC1	49.98	0.695	0.37	0.2916	44.105	0.71	0.345	0.2884	38.68	0.7075	0.3575	0.2904
197	Ningmaizi 19	DA1-A-HapII	GW2-B-HapIII	HapC4	27.16	0.71	0.355	0.33					39.16	0.66	0.3425	0.3044
198	Sujian 14	DA1-A-HapII	GW2-B-HapIII	HapC4	38.92	0.685	0.35	0.3	38.035	0.675	0.345	0.286	40.56	0.64	0.345	0.2928
199	Nada 8910	DA1-A-HapII	GW2-B-HapI	HapC3		0.66	0.35	0.2952	28.27	0.625	0.27	0.266	26.94	0.6325	0.28	0.2744
200	Nanong 2293xuan	DA1-A-HapIII	GW2-B-HapIII	HapC4	43.1	0.62	0.305	0.2956	35.855	0.655	0.315	0.2732	42	0.6875	0.3225	0.2944
201	Liying 1	DA1-A-HapIII	GW2-B-HapIII	HapC4	37.54	0.68	0.36	0.2724	38.78	0.6	0.31	0.294	36.08	0.63	0.325	0.298
202	Liying 5	DA1-A-HapI	GW2-B-HapIII	HapC2	49.36	0.605	0.335	0.2848	39.72	0.653333	0.32	0.308	42.6	0.662	0.3285	0.3224
203	Zhongshan 9	DA1-A-HapI	GW2-B-HapII	HapC1	48.72	0.66	0.36	0.3072	44.115	0.69	0.34	0.2876	46.52	0.726	0.355	0.2948
204	Jiulan	DA1-A-HapI	GW2-B-HapIII	HapC2	38.26	0.665	0.36	0.2976	34.475	0.665	0.31	0.2656	37.12	0.687	0.3215	0.2724
205	Zhemai 1	DA1-A-HapII	GW2-B-HapIII	HapC4	32.6	0.675	0.355	0.262	29.87	0.613333	0.31	0.2912	31.38	0.676	0.298	0.2836
206	Limai 16	DA1-A-HapI	GW2-B-HapIII	HapC2	33.4	0.625	0.315	0.274	31.15	0.635	0.32	0.2728	27.4	0.6445	0.28	0.2836
207	Jiamai 25	DA1-A-HapII	GW2-B-HapII	HapC3	42.75	0.625	0.325	0.2868	37.2	0.715	0.325	0.2576	40.26	0.715	0.3375	0.2884
208	Nanzhongzao	DA1-A-HapII	GW2-B-HapIII	HapC4	30.39	0.675	0.33	0.2816	26.44	0.585	0.315	0.2712	32.34	0.61	0.341	0.2836
209	Zhemai 4	DA1-A-HapI	GW2-B-HapII	HapC1	44.07	0.575	0.32	0.2564	41.36	0.71	0.32	0.2808	38.1	0.6775	0.3125	0.2844
210	Zhexuan 78-23	DA1-A-HapII	GW2-B-HapII	HapC3	43.18	0.65	0.34	0.28	39.175	0.71	0.32	0.288	38.98	0.6835	0.335	0.3136
211	Emai 6	DA1-A-HapI	GW2-B-HapII	HapC1	42.48	0.65	0.36	0.2856	42.505	0.67	0.33	0.3148	41.62	0.679	0.3265	0.3132
212	Jingzhou 2	DA1-A-HapI	GW2-B-HapII	HapC1	45.48	0.675	0.35	0.3096	41.64	0.685	0.32	0.2788	46.06	0.73	0.345	0.302
213	Exi 84-1031	DA1-A-HapII	GW2-B-HapII	HapC3	24.28	0.695	0.36	0.2844	38.23	0.725	0.32	0.2568	39.18	0.7125	0.3175	0.3036
214	Exi 652	DA1-A-HapI	GW2-B-HapII	HapC1	55.76	0.695	0.325	0.2608	49.54	0.73	0.355	0.312	54.22	0.7045	0.361	0.316
215	Enmai 4	DA1-A-HapI	GW2-B-HapII	HapC1	49.2	0.705	0.375	0.3184	42.955	0.696667	0.32	0.3156	48.8	0.681	0.325	0.3276
216	E 811	DA1-A-HapII	GW2-B-HapI	HapC3	50.74	0.63	0.365	0.292	48.79	0.76	0.345	0.2936	46.58	0.741	0.306	0.3264
217	Yimai 1	DA1-A-HapI	GW2-B-HapIII	HapC2	45.2	0.73	0.345	0.2992	46.92	0.68	0.335	0.3016	45.16	0.64	0.335	0.3344
218	Yixi 102	DA1-A-HapII	GW2-B-HapII	HapC3		0.665	0.355	0.278
219	Xiangmai 8	DA1-A-HapI	GW2-B-HapII	HapC1	50.66	0.635	0.28	0.2684	46.615	0.745	0.34	0.2736	48	0.75	0.3275	0.3
220	Xiangmai 12	DA1-A-HapII	GW2-B-HapII	HapC3	39.38	0.76	0.35	0.2964	36.815	0.68	0.345	0.262	36.08	0.6995	0.3135	0.2912
221	Zhongjiwan	DA1-A-HapI	GW2-B-HapII	HapC1	38.98	0.675	0.33	0.2552	33.95	0.715	0.32	0.2644	25.14	0.731	0.2865	0.2472
222	Xiang 791-2	DA1-A-HapII	GW2-B-HapII	HapC3	33.32	0.675	0.31	0.2548	31.18	0.635	0.34	0.2776	33.32	0.636	0.309	0.2748
223	Zhongana 875	DA1-A-HapI	GW2-B-HapI	HapC1	42.3	0.61	0.325	0.26	41.48	0.65	0.31	0.3088	41.68	0.67	0.3435	0.3044
224	Gan 162	DA1-A-HapI	GW2-B-HapII	HapC1	41.314	0.67	0.335	0.3164	35.685	0.69	0.31	0.2628	30.52	0.68	0.294	0.2872
225	Hechang 45	DA1-A-HapI	GW2-B-HapIII	HapC2		0.655	0.32	0.2952	36.17	0.705	0.33	0.282	37.68	0.699	0.326	0.278
226	Shuwan 8	DA1-A-HapIII	GW2-B-HapII	HapC3	44.52	0.715	0.305	0.2448	46.67	0.73	0.34	0.3056	49.16	0.741	0.335	0.3348
227	Sichuan 51	DA1-A-HapI	GW2-B-HapII	HapC1	45.9	0.685	0.355	0.3052	42.305	0.71	0.325	0.308	42.8	0.704	0.326	0.3148
228	Chuanmai 10	DA1-A-HapI	GW2-B-HapI	HapC1	36.3	0.66	0.31	0.2772	36.735	0.655	0.315	0.2524	30.04	0.635	0.295	0.296
229	Chuanmai 19	DA1-A-HapI	GW2-B-HapII	HapC1		0.655	0.33	0.2736	37.655	0.665	0.34	0.2824	36.62	0.6525	0.3275	0.2836
230	Chuanmai 22	DA1-A-HapII	GW2-B-HapII	HapC3		0.685	0.335	0.2716	43.81	0.67	0.345	0.2676	46.14	0.7025	0.36	0.3076
231	Yaanzao	DA1-A-HapI	GW2-B-HapII	HapC1	35.68	0.68	0.305	0.3052	30.37	0.72	0.3	0.2524	29.98	0.676	0.301	0.2632
232	Fan 6	DA1-A-HapII	GW2-B-HapI	HapC3	36.49	0.61	0.325	0.276	38.415	0.623333	0.34	0.3072	37.828	0.612	0.306	0.2812
233	Hongai 1	DA1-A-HapI	GW2-B-HapIII	HapC2	33.88	0.6	0.33	0.296	32.94	0.71	0.3	0.2576	22.58	0.675	0.25	0.2724
234	Xichangfanxiumai	DA1-A-HapII	GW2-B-HapI	HapC3	43.4	0.675	0.305	0.2412	38.425	0.7	0.32	0.2868	38.66	0.7	0.325	0.3048
235	Chuanyu 12	DA1-A-HapI	GW2-B-HapII	HapC1	42.48	0.675	0.33	0.2812		0.625	0.33	0.2912	39.86	0.6425	0.3225	0.3
236	Mianyang 11	DA1-A-HapII	GW2-B-HapII	HapC3	50.68				46.35	0.725	0.325	0.3044	43.98	0.7075	0.335	0.3052
237	Mianyang 26	DA1-A-HapII	GW2-B-HapII	HapC3		0.675	0.365	0.3	45.625	0.73	0.355	0.2856	40.44	0.7525	0.32	0.2956
238	Chuan 83C-1001	DA1-A-HapII	GW2-B-HapII	HapC3		0.725	0.305	0.336	40.73	0.71	0.355	0.2668	36.66	0.69	0.3375	0.296
239	Chuan 7911	DA1-A-HapII	GW2-B-HapII	HapC3		0.71	0.31	0.25	45.72	0.72	0.35	0.2924	41.56	0.7125	0.3275	0.2856
240	Xichang 5548-9	DA1-A-HapI	GW2-B-HapI	HapC1		0.715	0.33	0.2896	48.4	0.725	0.345	0.294	44.66	0.72	0.355	0.3164
241	Pan 86001-3	DA1-A-HapI	GW2-B-HapI	HapC1	51.66	0.725	0.33	0.2876	52.065	0.775	0.385	0.2944	53.04	0.785	0.346	0.3064
242	Pan 88080-3-1-1	DA1-A-HapI	GW2-B-HapI	HapC1		0.78	0.36	0.3104	41.495	0.73	0.345	0.2716	39.92	0.7425	0.335	0.2872
243	Bimai 10	DA1-A-HapI	GW2-B-HapII	HapC1		0.67	0.355	0.2648	43	0.82	0.315	0.2752	43.04	0.7835	0.325	0.298
244	Bimai 13	DA1-A-HapI	GW2-B-HapII	HapC1		0.79	0.29	0.2544	42.925	0.755	0.345	0.2952	45.92	0.7335	0.336	0.296
245	Bimai 26	DA1-A-HapI	GW2-B-HapI	HapC1		0.76	0.34	0.2928	38.72	0.716667	0.32	0.2856
246	Xingzhuai 3	DA1-A-HapII	GW2-B-HapI	HapC3		0.735	0.295	0.266	45.595	0.69	0.36	0.3172	40.84	0.7675	0.329	0.2908
247	Qianjian 28	DA1-A-HapI	GW2-B-HapII	HapC1		0.63	0.325	0.2612	37.89	0.65	0.345	0.2916	39.18	0.67	0.335	0.3032
248	Guinong 10	DA1-A-HapII	GW2-B-HapII	HapC3		0.625	0.34	0.2708	39.8	0.683333	0.32	0.306	44.28	0.69	0.33	0.334
249	Guinong Y13	DA1-A-HapI	GW2-B-HapII	HapC1		0.715	0.305	0.2796	35.335	0.665	0.35	0.2788	38.1	0.6725	0.327	0.284
250	Gui 775	DA1-A-HapI	GW2-B-HapI	HapC1		0.655	0.33	0.282	45.71	0.75	0.355	0.276	41.06	0.7075	0.3275	0.2952
251	Xingyingwu 3	DA1-A-HapII	GW2-B-HapII	HapC3		0.725	0.335	0.2788	45.775	0.84	0.3	0.3068	36.62	0.776	0.274	0.3104
252	Kenguia 1	DA1-A-HapI	GW2-B-HapII	HapC1	45.84	0.785	0.31	0.2564	38.45	0.735	0.32	0.2812	39.84	0.745	0.3225	0.298
253	Xingyi 4	DA1-A-HapII	GW2-B-HapI	HapC3		0.725	0.355	0.298	48.32	0.75	0.32	0.2948	46.64	0.769	0.321	0.2964
254	Hemai 8052	DA1-A-HapI	GW2-B-HapI	HapC1		0.785	0.31	0.2632	39.985	0.75	0.32	0.2632	36.42	0.7485	0.315	0.2792
255	Yunmai 28	DA1-A-HapII	GW2-B-HapI	HapC3	40.56	0.775	0.315	0.2528	40.455	0.67	0.34	0.2948	41.96	0.67	0.325	0.3036
256	Yunmai 29	DA1-A-HapI	GW2-B-HapIII	HapC2	42.86	0.63	0.335	0.2816	40.95	0.7	0.36	0.2976	35.64	0.691	0.3475	0.29392
257	Yunmai 33	DA1-A-HapI	GW2-B-HapI	HapC1	41.56	0.65	0.345	0.3104	42.82				42.88	0.765	0.3125	0.2972
258	Yunmai 34	DA1-A-HapI	GW2-B-HapII	HapC1	41.9	0.745	0.325	0.3016		0.686667	0.32	0.32	46.2	0.68	0.34	0.3268
259	Fengmai 11	DA1-A-HapI	GW2-B-HapI	HapC1	45.74	0.715	0.305	0.2696	45.775	0.69	0.33	0.2908	42.24	0.71	0.336	0.3036
260	Nanyuan 1	DA1-A-HapII	GW2-B-HapII	HapC3	47.84	0.71	0.33	0.2856	45.495	0.675	0.33	0.296	44.12	0.7075	0.3425	0.323
261	Jingmai 2	DA1-A-HapI	GW2-B-HapI	HapC1	42.98	0.705	0.385	0.3224	37.47	0.745	0.325	0.26	36.96	0.7575	0.325	0.3288
262	Pu 170	DA1-A-HapI	GW2-B-HapI	HapC1	44	0.77	0.34	0.2828	44.17	0.7	0.34	0.286	36.94	0.649	0.3	0.2908
263	Dian 622-525-2	DA1-A-HapII	GW2-B-HapII	HapC3		0.63	0.33	0.264	46.635	0.77	0.33	0.3048	51.26	0.78	0.3475	0.334
264	Dian 8613	DA1-A-HapI	GW2-B-HapI	HapC1	50.06				47.275	0.745	0.33	0.2812	42.46	0.7625	0.3225	0.316
265	Kangxiu 10	DA1-A-HapI	GW2-B-HapI	HapC1	38.86	0.715	0.355	0.3468	34.86	0.626667	0.33	0.318	41.06	0.725	0.29	0.3236
266	Dixiuzao	DA1-A-HapII	GW2-B-HapI	HapC3	48.3				47.725	0.68	0.33	0.3216	47.7	0.7005	0.341	0.3104
267	Jinmai 2148	DA1-A-HapI	GW2-B-HapI	HapC1	46.66	0.68	0.345	0.3128	41.305	0.703333	0.33	0.2948	39.34	0.74	0.31	0.304
268	Longxi 35	DA1-A-HapI	GW2-B-HapI	HapC1	46.98	0.66	0.33	0.2868	40.63	0.705	0.285	0.2884	44.1	0.7725	0.331	0.3112
269	Fufan 904	DA1-A-HapII	GW2-B-HapII	HapC3	33.31	0.72	0.355	0.2992					34.06	0.6075	0.285	0.2864
270	Yuanshan	DA1-A-HapI	GW2-B-HapIII	HapC2	37.78	0.615	0.33	0.2732	37.095	0.725	0.33	0.2884	30.4	0.6925	0.305	0.286
271	Taizhongxuan 2	DA1-A-HapI	GW2-B-HapI	HapC1		0.645	0.37	0.2924	37.325	0.68	0.32	0.2732	31.56	0.635	0.2875	0.2816
272	Taizhong 23	DA1-A-HapIII	GW2-B-HapI	HapC3	37.32	0.655	0.31	0.2648	33.715	0.63	0.29	0.2884	37.98	0.71	0.3245	0.3052
273	Dongnong 101	DA1-A-HapII	GW2-B-HapII	HapC3	30.14				29.02	0.573333	0.3	0.278	31.86	0.5875	0.314	0.2848
274	Hezuo 3	DA1-A-HapII	GW2-B-HapI	HapC3	39.8	0.56	0.31	0.2648	36.535	0.62	0.315	0.2924	42.1	0.6695	0.3185	0.3012
275	Hei 78-1259	DA1-A-HapI	GW2-B-HapI	HapC1	43.45	0.615	0.355	0.2984	37	0.7	0.325	0.3088	44.02	0.6775	0.341	0.3052
276	Heifu 84S1378	DA1-A-HapIII	GW2-B-HapI	HapC3	40.42	0.645	0.325	0.2984	37.32	0.655	0.32	0.2864	42.88	0.665	0.305	0.3036
277	Jia6268A-549	DA1-A-HapII	GW2-B-HapI	HapC3	35.86	0.63	0.35	0.2888	31.535	0.645	0.34	0.2828	38.08	0.675	0.344	0.3052
278	Jia 84-S437	DA1-A-HapI	GW2-B-HapIII	HapC2	40.8	0.59	0.33	0.3064	35.61	0.655	0.31	0.2884	42	0.686	0.335	0.314
279	Kefeng 3	DA1-A-HapI	GW2-B-HapI	HapC1	36.2	0.635	0.34	0.3156	33.6	0.603333	0.31	0.2808	36.46	0.6525	0.32	0.2976
280	Kelao 4	DA1-A-HapI	GW2-B-HapIII	HapC2	39.24	0.595	0.32	0.2544	34.57	0.65	0.28	0.2884	38.6	0.6605	0.3075	0.2884
281	Kequn	DA1-A-HapI	GW2-B-HapI	HapC1	38.59	0.62	0.295	0.294	35.925	0.66	0.335	0.2864	39.06	0.6475	0.3335	0.2932
282	Kenbei 1	DA1-A-HapI	GW2-B-HapI	HapC1	51.73	0.61	0.36	0.292	45.945	0.71	0.36	0.2904	50.08	0.73	0.36	0.318
283	Kenda 1	DA1-A-HapI	GW2-B-HapI	HapC1	43.19	0.675	0.345	0.2872	39.675	0.775	0.33	0.2948	15.78	0.71	0.3	0.2988
284	Kenhong 15	DA1-A-HapI	GW2-B-HapII	HapC1	41.9	0.66	0.33	0.2748	41.165				44.64	0.7725	0.325	0.3032
285	Long 79-9468	DA1-A-HapII	GW2-B-HapI	HapC3	38.46	0.675	0.33	0.2928	38.905	0.71	0.335	0.2868	33.28	0.685	0.295	0.2832
286	Longfumai 2	DA1-A-HapI	GW2-B-HapI	HapC1	40.23	0.66	0.325	0.2704	41.055	0.68	0.325	0.2928	40.08	0.72	0.3225	0.2992
287	Longmai 18	DA1-A-HapI	GW2-B-HapI	HapC1	35.98	0.705	0.34	0.3052	34.88	0.71	0.315	0.2676	33.92	0.6925	0.2825	0.2816
288	Longmai 19	DA1-A-HapII	GW2-B-HapI	HapC3	39.38	0.7	0.305	0.2596	35.475	0.71	0.325	0.27	41.44	0.735	0.3275	0.3108
289	Xinkehan 9	DA1-A-HapI	GW2-B-HapII	HapC1	43.94	0.705	0.35	0.2768	42.67	0.736667	0.32	0.2872	44.96	0.752	0.33	0.3132
290	Xinshuguang 1	DA1-A-HapII	GW2-B-HapI	HapC3	49.56	0.695	0.315	0.264	39.235	0.7	0.33	0.3172	52.84	0.7405	0.356	0.3364
291	Xinshuguang 6	DA1-A-HapII	GW2-B-HapI	HapC3	43.16	0.685	0.305	0.2932	41.02	0.68	0.34	0.312	42.44	0.6945	0.329	0.3056
292	Fengqiang 3	DA1-A-HapI	GW2-B-HapI	HapC1	42.77	0.63	0.305	0.2992	42.39	0.69	0.34	0.3004	43.46	0.7075	0.3275	0.3004
293	Jichun 1016	DA1-A-HapI	GW2-B-HapI	HapC1	41.61	0.68	0.33	0.292	42.715	0.696667	0.34	0.302	42.8	0.682	0.319	0.29
294	Xiaobingmai 33	DA1-A-HapI	GW2-B-HapI	HapC1	43.24	0.655	0.305	0.298	46.35	0.765	0.33	0.2804	45.46	0.7475	0.325	0.2784
295	Jinghong 5	DA1-A-HapI	GW2-B-HapI	HapC1	47.8	0.735	0.315	0.2992	46.36				53.58	0.7785	0.3505	0.3092
296	Pinchun 14	DA1-A-HapI	GW2-B-HapI	HapC1	57.34				49.61	0.785	0.36	0.3192	59.04	0.775	0.3635	0.3152
297	Jiba 7529	DA1-A-HapI	GW2-B-HapI	HapC1	38.44	0.76	0.36	0.3324	41.835	0.72	0.34	0.2856	40.6	0.694	0.3245	0.3012
298	Jichun 8055-1	DA1-A-HapI	GW2-B-HapI	HapC1	35.7	0.64	0.325	0.2776					28.24	0.7535	0.2745	0.2828
299	Yanbei 8	DA1-A-HapII	GW2-B-HapI	HapC3	34.82	0.72	0.32	0.2828	28.19	0.64	0.32	0.2788	32.7	0.676	0.3085	0.2768
300	Jinchun 3	DA1-A-HapI	GW2-B-HapI	HapC1	44.16	0.615	0.305	0.2744	35.585	0.63	0.32	0.282	44.06	0.646	0.315	0.2888
301	Lianglaiyoubaipixiaomai	DA1-A-HapII	GW2-B-HapII	HapC3	34.92	0.61	0.33	0.294					37.54	0.6805	0.319	0.2968
302	Bihongsui	DA1-A-HapI	GW2-B-HapII	HapC1	31.38	0.645	0.305	0.2776	23.3	0.633333	0.27	0.2672	33.48	0.6845	0.3025	0.2992
303	Neimai 11	DA1-A-HapI	GW2-B-HapII	HapC1	47.22	0.67	0.295	0.2628	28.83	0.59	0.31	0.29	46.74	0.693	0.3325	0.322
304	Ganmai 6	DA1-A-HapI	GW2-B-HapII	HapC1	37.76	0.69	0.335	0.2696					31.44	0.6325	0.321	0.3012
305	Ganmai 8	DA1-A-HapI	GW2-B-HapII	HapC1	49.33	0.61	0.33	0.2824	44.485	0.72	0.32	0.3088	47.72	0.72	0.355	0.3184
306	Longchun 7	DA1-A-HapII	GW2-B-HapII	HapC3	45.14	0.705	0.345	0.3044	39.51	0.745	0.33	0.2792	45.92	0.735	0.34	0.3144
307	Dingxi 24	DA1-A-HapII	GW2-B-HapIII	HapC4	43.24	0.69	0.35	0.3016	31.225	0.656667	0.29	0.2884	35.94	0.71	0.325	0.3156
308	Linnong 12	DA1-A-HapII	GW2-B-HapI	HapC3	44.13	0.71	0.31	0.2964	35.66	0.665	0.36	0.3016	44.56	0.76	0.3575	0.3016
309	Jinmai 4	DA1-A-HapI	GW2-B-HapII	HapC1	52.58	0.745	0.345	0.3024	43	0.73	0.33	0.3168	47.96	0.765	0.2965	0.3368
310	Wudu 5	DA1-A-HapI	GW2-B-HapII	HapC1		0.76	0.34	0.3316	17.975	0.695	0.275	0.2668	38.24	0.701	0.3325	0.2912
311	Longdong 1	DA1-A-HapI	GW2-B-HapIII	HapC2	35.4	0.745	0.325	0.286	21.475	0.63	0.27	0.2756	34.02	0.625	0.306	0.314
312	Xifeng 9	DA1-A-HapI	GW2-B-HapII	HapC1	42.89	0.68	0.32	0.2652	39.015	0.67	0.32	0.302	39.9	0.7	0.33	0.2972
313	Xifeng 10	DA1-A-HapI	GW2-B-HapI	HapC1	40.55	0.67	0.33	0.292	34.45	0.635	0.325	0.288	38.8	0.6425	0.345	0.2932
314	Qingfeng 1	DA1-A-HapI	GW2-B-HapII	HapC1	34.69	0.625	0.33	0.2916	32.68	0.655	0.335	0.294	30.18	0.664	0.3025	0.2824
315	Zhangchun 9	DA1-A-HapI	GW2-B-HapII	HapC1	48.03	0.605	0.34	0.2856	45.605	0.68	0.375	0.3156	39.36	0.6475	0.32	0.2748
316	Ganmai 46	DA1-A-HapII	GW2-B-HapII	HapC3	41.58	0.705	0.4	0.3048	37.175	0.69	0.335	0.284	38.68	0.686	0.3225	0.294
317	Huining 5	DA1-A-HapIII	GW2-B-HapIII	HapC4	34.72	0.675	0.315	0.2884	31.295	0.68	0.31	0.262	42.98	0.7	0.32	0.28
318	Huining 10	DA1-A-HapII	GW2-B-HapIII	HapC4	47.54	0.675	0.305	0.2624	36.475	0.683333	0.31	0.2896	45.22	0.71	0.345	0.3052
319	Wuchun 1	DA1-A-HapI	GW2-B-HapI	HapC1	47.62	0.735	0.33	0.3064	32.96	0.645	0.365	0.2844	40.82	0.6825	0.3575	0.316
320	Jinmai 303	DA1-A-HapII	GW2-B-HapII	HapC3	47.48	0.64	0.375	0.308	37.71	0.68	0.34	0.3004	44.78	0.675	0.3275	0.3172
321	Gan Tal21-10-2	DA1-A-HapI	GW2-B-HapI	HapC1		0.66	0.36	0.3212	40.555	0.66	0.335	0.2984	48.44	0.7075	0.36	0.3392
322	Gan 8221-1-1	DA1-A-HapII	GW2-B-HapI	HapC3	44	0.7	0.33	0.3268					46.02	0.695	0.3475	0.314
323	Gan 8358-2	DA1-A-HapII	GW2-B-HapI	HapC3	39.16	0.685	0.36	0.2984	42.215	0.655	0.33	0.276	34.7	0.66	0.336	0.3008
324	Hongtu	DA1-A-HapI	GW2-B-HapI	HapC1	48.02	0.64	0.35	0.2764	46.61	0.675	0.35	0.3072	49	0.66	0.355	0.3196
325	Ningchun 4	DA1-A-HapI	GW2-B-HapI	HapC1	48.88	0.655	0.36	0.3188	42.635	0.656667	0.35	0.3192	42.9	0.686	0.3705	0.3248
326	Shi 886	DA1-A-HapII	GW2-B-HapII	HapC3	35.18	0.655	0.34	0.3012	48.35	0.72	0.355	0.3008	29.54	0.67	0.3075	0.2708
327	Ning 87N2801	DA1-A-HapI	GW2-B-HapI	HapC1	54.64	0.615	0.32	0.2596	52.92	0.76	0.36	0.3176	43.08	0.735	0.3125	0.3068
328	Jian 72	DA1-A-HapII	GW2-B-HapI	HapC3	48.48	0.725	0.355	0.306	46.74	0.735	0.35	0.2984	40.44	0.734	0.309	0.2976
329	Xiangnong 3	DA1-A-HapII	GW2-B-HapIII	HapC4	42.46	0.715	0.365	0.2928	29.295	0.735	0.27	0.2784	36.6	0.7325	0.296	0.29
330	Gaoyuan 506	DA1-A-HapI	GW2-B-HapII	HapC1	41.68	0.675	0.335	0.2916	30.825	0.666667	0.33	0.296	43.86	0.71	0.336	0.3092
331	Huzhuhong	DA1-A-HapI	GW2-B-HapI	HapC1	33.5	0.635	0.325	0.258	32.215	0.62	0.3	0.2804	36.04	0.65	0.31	0.272
332	Qingchun 25	DA1-A-HapI	GW2-B-HapI	HapC1	56.44	0.71	0.36	0.324	47.71	0.705	0.34	0.3028	47.94	0.72	0.34	0.3248
333	Qingchun 28	DA1-A-HapI	GW2-B-HapI	HapC1	46.98	0.72	0.345	0.272	45.41	0.723333	0.36	0.2988	43.26	0.7255	0.339	0.2972
334	Gaoyuan 338	DA1-A-HapII	GW2-B-HapII	HapC3	48.66	0.76	0.33	0.2956	40.25	0.785	0.345	0.2932	47.02	0.77	0.3175	0.3172
335	Gaoyuan 602	DA1-A-HapI	GW2-B-HapI	HapC1		0.61	0.325	0.3	44.215	0.73	0.355	0.3	42.08	0.71	0.315	0.2952
336	Zangdong 4	DA1-A-HapII	GW2-B-HapII	HapC3	40.76	0.695	0.33	0.2876	34.155	0.693333	0.32	0.2956	34.96	0.7335	0.296	0.2992
337	Rikaze 7	DA1-A-HapII	GW2-B-HapII	HapC3	47.76	0.735	0.36	0.3004	40.63	0.75	0.33	0.28	37.16	0.659	0.3	0.306
338	Rikaze 8	DA1-A-HapII	GW2-B-HapI	HapC3	42.26	0.635	0.36	0.2992	42.685	0.63	0.35	0.306	43.46	0.6795	0.333	0.3004
339	Rikaze 54	DA1-A-HapII	GW2-B-HapII	HapC3	40.98	0.695	0.345	0.2868	32.65	0.68	0.29	0.2984	32.82	0.7195	0.3075	0.3016
340	Xindong 2	DA1-A-HapI	GW2-B-HapI	HapC1	39.2	0.6	0.335	0.306	37.045	0.64	0.33	0.304	33.74	0.6495	0.3075	0.2716
341	Changdong 5	DA1-A-HapII	GW2-B-HapI	HapC3		0.7	0.32	0.2804	36.68	0.685	0.325	0.2944	38.24	0.7025	0.2975	0.2892
342	Kashi 1	DA1-A-HapI	GW2-B-HapII	HapC1		0.66	0.305	0.2616					34.62	0.6775	0.331	0.2772
343	Kashibaipi	DA1-A-HapII	GW2-B-HapII	HapC3	42.92	0.72	0.345	0.2828	33.8	0.73	0.3	0.2844	42.24	0.736	0.3315	0.288
344	Tuokexun 1	DA1-A-HapII	GW2-B-HapII	HapC3	42.49	0.645	0.345	0.3004	37.19	0.666667	0.3	0.3028	38.88	0.6735	0.3075	0.3032
345	Tuchun 6	DA1-A-HapII	GW2-B-HapII	HapC3	40.66	0.675	0.335	0.2804	30.065	0.63	0.3	0.2588	37.04	0.6875	0.3225	0.2768
346	Xinchun 2	DA1-A-HapI	GW2-B-HapI	HapC1	56.2	0.785	0.375	0.2812	49.235	0.785	0.36	0.2664	46.4	0.7725	0.3475	0.2816
347	Jiudong 2	DA1-A-HapII	GW2-B-HapI	HapC3		0.695	0.31	0.2316	38.42	0.66	0.335	0.2924	34.28	0.705	0.32	0.2808
348	Yinong 8	DA1-A-HapI	GW2-B-HapI	HapC1	44.72	0.64	0.36	0.2816	39.425	0.64	0.325	0.2844	35.66	0.616	0.3235	0.3168
TKW: thousand-kernel weight (g)
KL: kernel length (cm)
KW: kernel width (cm)
KT: kernel thickness (cm)
