# Supplementary material for: TaDA1, a conserved negative regulator of kernel size, has an additive effect with TaGW2 in common wheat (Triticum aestivum L.)
Source: Plant Biotechnol J. 2019 Dec 4;18(5):1330–42. doi: 10.1111/pbi.13298 (PMC7152612; doi:10.1111/pbi.13298)
Supplement: Supplementary file 7 — Table S6 Differently abundant proteins in the 10‐DPA grains of DA1‐Ri‐3, GW2‐Ri‐3, and the WT [file PBI-18-1330-s007.xls]

## Sheet: GW2 VS. WT
Table S5. Differently abundant proteins in the 10-DPA grains of GW2-Ri-3 and the WT.
Accession	Function description	Description	Score	Coverage	# Proteins	# Unique Peptides	# Peptides	# PSMs	# AAs	MW [kDa]	calc. pI	p_value	ratio
TRIAE_CS42_1AS_TGACv1_019074_AA0059770.2	12S seed storage globulin 1	pep scaffold:TGACv1:TGACv1_scaffold_019074_1AS:146342:148989:1 gene:TRIAE_CS42_1AS_TGACv1_019074_AA0059770 transcript:TRIAE_CS42_1AS_TGACv1_019074_AA0059770.2 gene_biotype:protein_coding transcript_biotype:protein_coding	801.18	0.4427	2	8	19	225	567	63.8	7.14	2.43e-40	1.27902
TRIAE_CS42_1DS_TGACv1_080328_AA0246030.3	12S seed storage globulin 1	pep scaffold:TGACv1:TGACv1_scaffold_080328_1DS:88770:90854:-1 gene:TRIAE_CS42_1DS_TGACv1_080328_AA0246030 transcript:TRIAE_CS42_1DS_TGACv1_080328_AA0246030.3 gene_biotype:protein_coding transcript_biotype:protein_coding	975.74	0.4125	4	8	19	261	577	64.9	6.92	2.77e-114	1.3867
TRIAE_CS42_4BL_TGACv1_321140_AA1056120.2	17.9 kDa class I heat shock protein	pep scaffold:TGACv1:TGACv1_scaffold_321140_4BL:75541:78845:-1 gene:TRIAE_CS42_4BL_TGACv1_321140_AA1056120 transcript:TRIAE_CS42_4BL_TGACv1_321140_AA1056120.2 gene_biotype:protein_coding transcript_biotype:protein_coding	255.11	0.4904	11	4	8	85	157	17.5	6.81	2.45e-71	1.30021
TRIAE_CS42_4AS_TGACv1_306643_AA1011400.1	17.9 kDa class I heat shock protein-like	pep scaffold:TGACv1:TGACv1_scaffold_306643_4AS:61800:62755:-1 gene:TRIAE_CS42_4AS_TGACv1_306643_AA1011400 transcript:TRIAE_CS42_4AS_TGACv1_306643_AA1011400.1 gene_biotype:protein_coding transcript_biotype:protein_coding	107.62	0.1806	1	1	3	37	155	17.3	6.6	4.76e-06	1.55133
TRIAE_CS42_3DL_TGACv1_250586_AA0870670.1	31 kDa ribonucleoprotein, chloroplastic-like	pep scaffold:TGACv1:TGACv1_scaffold_250586_3DL:35876:39161:1 gene:TRIAE_CS42_3DL_TGACv1_250586_AA0870670 transcript:TRIAE_CS42_3DL_TGACv1_250586_AA0870670.1 gene_biotype:protein_coding transcript_biotype:protein_coding	5.47	0.0194	1	1	1	2	412	45.9	7.49	7.7e-05	1.29575
TRIAE_CS42_4DS_TGACv1_361174_AA1162550.1	63 kDa globulin-like protein	pep scaffold:TGACv1:TGACv1_scaffold_361174_4DS:79983:82515:-1 gene:TRIAE_CS42_4DS_TGACv1_361174_AA1162550 transcript:TRIAE_CS42_4DS_TGACv1_361174_AA1162550.1 gene_biotype:protein_coding transcript_biotype:protein_coding	76.85	0.1833	1	3	8	26	420	46.2	11.15	2.66e-19	1.48142
TRIAE_CS42_1BL_TGACv1_034203_AA0143760.2	alpha purothionin	pep scaffold:TGACv1:TGACv1_scaffold_034203_1BL:18181:19243:1 gene:TRIAE_CS42_1BL_TGACv1_034203_AA0143760 transcript:TRIAE_CS42_1BL_TGACv1_034203_AA0143760.2 gene_biotype:protein_coding transcript_biotype:protein_coding description:Alpha purothionin [Source:UniProtKB/TrEMBL;Acc:Q9T0P1]	193.6	0.3869	2	1	4	52	137	14.6	5.25	4.01e-06	1.23308
TRIAE_CS42_6BS_TGACv1_515228_AA1668380.1	alpha/beta-gliadin	pep scaffold:TGACv1:TGACv1_scaffold_515228_6BS:653:1879:1 gene:TRIAE_CS42_6BS_TGACv1_515228_AA1668380 transcript:TRIAE_CS42_6BS_TGACv1_515228_AA1668380.1 gene_biotype:protein_coding transcript_biotype:protein_coding description:Alpha/beta-gliadin [Source:UniProtKB/TrEMBL;Acc:I0IT62]	27.13	0.0272	1	1	1	11	331	38.4	8.02	9.58e-31	1.40747
TRIAE_CS42_1DL_TGACv1_063902_AA0231540.1	alpha-2-purothionin	pep scaffold:TGACv1:TGACv1_scaffold_063902_1DL:12784:13862:1 gene:TRIAE_CS42_1DL_TGACv1_063902_AA0231540 transcript:TRIAE_CS42_1DL_TGACv1_063902_AA0231540.1 gene_biotype:protein_coding transcript_biotype:protein_coding gene_symbol:THI1.2 description:Alpha 1 purothionin [Source:UniProtKB/TrEMBL;Acc:Q53WS1]	266.3	0.4559	1	1	5	74	136	14.5	5.25	4.09e-05	1.32225
TRIAE_CS42_3B_TGACv1_220744_AA0717800.1	alpha-amylase inhibitor 0.19-like	pep scaffold:TGACv1:TGACv1_scaffold_220744_3B:165965:167545:-1 gene:TRIAE_CS42_3B_TGACv1_220744_AA0717800 transcript:TRIAE_CS42_3B_TGACv1_220744_AA0717800.1 gene_biotype:protein_coding transcript_biotype:protein_coding	1637.23	0.3216	1	1	5	418	199	22.1	7.46	1.35e-60	1.26533
TRIAE_CS42_4BL_TGACv1_321643_AA1063570.1	alpha-amylase/trypsin inhibitor CM3	pep scaffold:TGACv1:TGACv1_scaffold_321643_4BL:53596:61236:1 gene:TRIAE_CS42_4BL_TGACv1_321643_AA1063570 transcript:TRIAE_CS42_4BL_TGACv1_321643_AA1063570.1 gene_biotype:protein_coding transcript_biotype:protein_coding description:Alpha-amylase/trypsin inhibitor CM3 [Source:UniProtKB/Swiss-Prot;Acc:P17314]	1320.01	0.5633	1	1	7	351	158	17.3	7.44	2.09e-65	1.31472
TRIAE_CS42_U_TGACv1_647430_AA2147660.1	alpha-gliadin	pep scaffold:TGACv1:TGACv1_scaffold_647430_U:6382:7715:-1 gene:TRIAE_CS42_U_TGACv1_647430_AA2147660 transcript:TRIAE_CS42_U_TGACv1_647430_AA2147660.1 gene_biotype:protein_coding transcript_biotype:protein_coding description:Alpha-gliadin [Source:UniProtKB/TrEMBL;Acc:J7HT09]	123.2	0.1434	1	2	2	25	286	32.8	7.77	2.22e-19	1.29369
TRIAE_CS42_4BS_TGACv1_328815_AA1094040.1	amino acid permease 3-like	pep scaffold:TGACv1:TGACv1_scaffold_328815_4BS:32080:33565:-1 gene:TRIAE_CS42_4BS_TGACv1_328815_AA1094040 transcript:TRIAE_CS42_4BS_TGACv1_328815_AA1094040.1 gene_biotype:protein_coding transcript_biotype:protein_coding	2.07	0.0289	10	1	1	1	277	29.8	8.44	0.00061291	1.38333
TRIAE_CS42_3AL_TGACv1_195763_AA0653650.1	Aspartic proteinase oryzasin-1	pep scaffold:TGACv1:TGACv1_scaffold_195763_3AL:11776:20342:1 gene:TRIAE_CS42_3AL_TGACv1_195763_AA0653650 transcript:TRIAE_CS42_3AL_TGACv1_195763_AA0653650.1 gene_biotype:protein_coding transcript_biotype:protein_coding	169.76	0.3002	3	12	13	53	493	53.1	7.11	4.5e-49	1.20989
TRIAE_CS42_4BL_TGACv1_320550_AA1042850.2	beta-galactosidase 6 isoform X2	pep scaffold:TGACv1:TGACv1_scaffold_320550_4BL:171246:177288:1 gene:TRIAE_CS42_4BL_TGACv1_320550_AA1042850 transcript:TRIAE_CS42_4BL_TGACv1_320550_AA1042850.2 gene_biotype:protein_coding transcript_biotype:protein_coding description:Beta-galactosidase 8 [Source:Projected from Arabidopsis thaliana (AT2G28470) UniProtKB/Swiss-Prot;Acc:Q9SCV4]	41.47	0.0966	1	1	5	12	642	70.1	6.48	1.43e-11	1.27533
TRIAE_CS42_7DL_TGACv1_602902_AA1971520.1	boron transporter	pep scaffold:TGACv1:TGACv1_scaffold_602902_7DL:70666:80197:1 gene:TRIAE_CS42_7DL_TGACv1_602902_AA1971520 transcript:TRIAE_CS42_7DL_TGACv1_602902_AA1971520.1 gene_biotype:protein_coding transcript_biotype:protein_coding	2.84	0.0084	2	1	1	1	713	80	8.34	1.51e-05	1.322
TRIAE_CS42_5BL_TGACv1_404154_AA1287130.1	cinnamoyl-CoA reductase 1-like	pep scaffold:TGACv1:TGACv1_scaffold_404154_5BL:38958:42517:-1 gene:TRIAE_CS42_5BL_TGACv1_404154_AA1287130 transcript:TRIAE_CS42_5BL_TGACv1_404154_AA1287130.1 gene_biotype:protein_coding transcript_biotype:protein_coding	2.11	0.0243	9	1	1	1	288	32	5.44	1.08e-07	1.33833
TRIAE_CS42_1BS_TGACv1_049850_AA0162930.1	defensin Ec-AMP-D2-like	pep scaffold:TGACv1:TGACv1_scaffold_049850_1BS:16566:19240:1 gene:TRIAE_CS42_1BS_TGACv1_049850_AA0162930 transcript:TRIAE_CS42_1BS_TGACv1_049850_AA0162930.1 gene_biotype:protein_coding transcript_biotype:protein_coding	10.48	0.1064	2	2	2	4	141	14.7	8.66	2.61e-14	1.34167
TRIAE_CS42_7BS_TGACv1_591819_AA1922500.1	disease resistance protein RGA2-like	pep scaffold:TGACv1:TGACv1_scaffold_591819_7BS:14544:18020:1 gene:TRIAE_CS42_7BS_TGACv1_591819_AA1922500 transcript:TRIAE_CS42_7BS_TGACv1_591819_AA1922500.1 gene_biotype:protein_coding transcript_biotype:protein_coding	2.44	0.0074	1	1	1	1	1083	120.2	8.5	2.34e-05	1.329
TRIAE_CS42_6AL_TGACv1_471007_AA1500720.1	electron transfer flavoprotein subunit beta, mitochondrial	pep scaffold:TGACv1:TGACv1_scaffold_471007_6AL:53916:57466:1 gene:TRIAE_CS42_6AL_TGACv1_471007_AA1500720 transcript:TRIAE_CS42_6AL_TGACv1_471007_AA1500720.1 gene_biotype:protein_coding transcript_biotype:protein_coding description:Electron transfer flavoprotein subunit beta, mitochondrial [Source:Projected from Arabidopsis thaliana (AT5G43430) UniProtKB/Swiss-Prot;Acc:Q9LSW8]	2.16	0.0588	3	1	1	1	255	27.6	8.24	3.74e-06	1.4805
TRIAE_CS42_1DS_TGACv1_080625_AA0251270.1	gamma-gliadin	pep scaffold:TGACv1:TGACv1_scaffold_080625_1DS:61502:62398:1 gene:TRIAE_CS42_1DS_TGACv1_080625_AA0251270 transcript:TRIAE_CS42_1DS_TGACv1_080625_AA0251270.1 gene_biotype:protein_coding transcript_biotype:protein_coding description:Gamma-gliadin [Source:UniProtKB/TrEMBL;Acc:Q94G92]	48.36	0.2315	1	3	3	10	298	33.9	8.34	0.0108927	1.79557
TRIAE_CS42_1DS_TGACv1_080991_AA0256460.1	gamma-gliadin	pep scaffold:TGACv1:TGACv1_scaffold_080991_1DS:30446:44554:1 gene:TRIAE_CS42_1DS_TGACv1_080991_AA0256460 transcript:TRIAE_CS42_1DS_TGACv1_080991_AA0256460.1 gene_biotype:protein_coding transcript_biotype:protein_coding	200.17	0.1576	3	4	4	51	311	36.4	7.2	3.19e-51	1.24459
TRIAE_CS42_1AS_TGACv1_019078_AA0059980.1	gamma-gliadin 1	pep scaffold:TGACv1:TGACv1_scaffold_019078_1AS:104235:105503:-1 gene:TRIAE_CS42_1AS_TGACv1_019078_AA0059980 transcript:TRIAE_CS42_1AS_TGACv1_019078_AA0059980.1 gene_biotype:protein_coding transcript_biotype:protein_coding description:Gamma-gliadin 1 [Source:UniProtKB/TrEMBL;Acc:M9TG60]	78.08	0.0678	1	1	1	17	339	38.8	7.91	1.04e-29	1.25181
TRIAE_CS42_4DL_TGACv1_344736_AA1149340.1	gamma-interferon-inducible lysosomal thiol reductase-like	pep scaffold:TGACv1:TGACv1_scaffold_344736_4DL:32866:35087:1 gene:TRIAE_CS42_4DL_TGACv1_344736_AA1149340 transcript:TRIAE_CS42_4DL_TGACv1_344736_AA1149340.1 gene_biotype:protein_coding transcript_biotype:protein_coding	447.39	0.4236	1	3	8	124	229	25.1	6.83	2.5e-83	1.2343
TRIAE_CS42_5BS_TGACv1_423978_AA1385620.1	grain softness protein	pep scaffold:TGACv1:TGACv1_scaffold_423978_5BS:18856:22061:1 gene:TRIAE_CS42_5BS_TGACv1_423978_AA1385620 transcript:TRIAE_CS42_5BS_TGACv1_423978_AA1385620.1 gene_biotype:protein_coding transcript_biotype:protein_coding	258.73	0.1541	1	4	4	66	279	31.4	6.55	2.4e-217	1.45429
TRIAE_CS42_4AS_TGACv1_307667_AA1022530.1	heat shock protein (26.5KDa)	pep scaffold:TGACv1:TGACv1_scaffold_307667_4AS:25055:26200:1 gene:TRIAE_CS42_4AS_TGACv1_307667_AA1022530 transcript:TRIAE_CS42_4AS_TGACv1_307667_AA1022530.1 gene_biotype:protein_coding transcript_biotype:protein_coding	6.09	0.0924	5	2	2	2	238	26.6	8.15	0.000102923	1.27858
TRIAE_CS42_5DS_TGACv1_457092_AA1482240.1	hypothetical protein	pep scaffold:TGACv1:TGACv1_scaffold_457092_5DS:57388:58035:-1 gene:TRIAE_CS42_5DS_TGACv1_457092_AA1482240 transcript:TRIAE_CS42_5DS_TGACv1_457092_AA1482240.1 gene_biotype:protein_coding transcript_biotype:protein_coding	32.07	0.1013	1	1	1	12	79	8.9	5.03	6.34e-47	1.30439
TRIAE_CS42_7AS_TGACv1_570888_AA1842050.1	hypothetical protein	pep scaffold:TGACv1:TGACv1_scaffold_570888_7AS:38816:42289:1 gene:TRIAE_CS42_7AS_TGACv1_570888_AA1842050 transcript:TRIAE_CS42_7AS_TGACv1_570888_AA1842050.1 gene_biotype:protein_coding transcript_biotype:protein_coding	2.04	0.0237	1	1	1	2	549	61.6	6.81	0.000360988	1.34367
TRIAE_CS42_5DS_TGACv1_457092_AA1482220.1	hypothetical protein	pep scaffold:TGACv1:TGACv1_scaffold_457092_5DS:54128:54785:-1 gene:TRIAE_CS42_5DS_TGACv1_457092_AA1482220 transcript:TRIAE_CS42_5DS_TGACv1_457092_AA1482220.1 gene_biotype:protein_coding transcript_biotype:protein_coding	74.85	0.1519	1	2	2	20	79	8.9	4.7	8.17e-36	1.36869
TRIAE_CS42_2BL_TGACv1_131856_AA0432950.1	hypothetical protein TRIUR3_11624	pep scaffold:TGACv1:TGACv1_scaffold_131856_2BL:20055:20732:1 gene:TRIAE_CS42_2BL_TGACv1_131856_AA0432950 transcript:TRIAE_CS42_2BL_TGACv1_131856_AA0432950.1 gene_biotype:protein_coding transcript_biotype:protein_coding	6.68	0.0893	2	1	1	2	112	11.5	8.35	0.000486521	1.3665
TRIAE_CS42_1DS_TGACv1_080539_AA0249800.1	low-molecular-weight glutenin subunit	pep scaffold:TGACv1:TGACv1_scaffold_080539_1DS:22512:23669:1 gene:TRIAE_CS42_1DS_TGACv1_080539_AA0249800 transcript:TRIAE_CS42_1DS_TGACv1_080539_AA0249800.1 gene_biotype:protein_coding transcript_biotype:protein_coding description:Glutenin subunit [Source:UniProtKB/TrEMBL;Acc:Q00M59]	561.08	0.0945	2	2	2	152	307	34.9	8.51	3.93e-102	1.20691
TRIAE_CS42_1DS_TGACv1_080245_AA0244130.1	low-molecular-weight glutenin subunit group 8 type IV	pep scaffold:TGACv1:TGACv1_scaffold_080245_1DS:66866:68357:1 gene:TRIAE_CS42_1DS_TGACv1_080245_AA0244130 transcript:TRIAE_CS42_1DS_TGACv1_080245_AA0244130.1 gene_biotype:protein_coding transcript_biotype:protein_coding description:LMW-glutenin P3-6 [Source:UniProtKB/TrEMBL;Acc:Q8W3V4]	309.89	0.2919	1	5	5	80	298	33.8	8.68	1.69e-118	1.36068
TRIAE_CS42_3B_TGACv1_220836_AA0720940.1	mannose-6-phosphate isomerase 1-like	pep scaffold:TGACv1:TGACv1_scaffold_220836_3B:138996:143750:1 gene:TRIAE_CS42_3B_TGACv1_220836_AA0720940 transcript:TRIAE_CS42_3B_TGACv1_220836_AA0720940.1 gene_biotype:protein_coding transcript_biotype:protein_coding description:Mannose-6-phosphate isomerase [Source:UniProtKB/TrEMBL;Acc:A0A1D5VQ76]	12.11	0.0474	3	2	2	4	464	49.5	6.05	3.4e-16	1.30708
TRIAE_CS42_5DL_TGACv1_437778_AA1467300.1	NDR1/HIN1-like protein 12	pep scaffold:TGACv1:TGACv1_scaffold_437778_5DL:1914:2585:-1 gene:TRIAE_CS42_5DL_TGACv1_437778_AA1467300 transcript:TRIAE_CS42_5DL_TGACv1_437778_AA1467300.1 gene_biotype:protein_coding transcript_biotype:protein_coding	23.94	0.0843	3	2	2	8	178	18.5	7.34	1.85e-25	1.43217
TRIAE_CS42_4BS_TGACv1_328213_AA1084720.3	oleosin 18 kDa-like	pep scaffold:TGACv1:TGACv1_scaffold_328213_4BS:128867:129945:-1 gene:TRIAE_CS42_4BS_TGACv1_328213_AA1084720 transcript:TRIAE_CS42_4BS_TGACv1_328213_AA1084720.3 gene_biotype:protein_coding transcript_biotype:protein_coding description:Oleosin [Source:UniProtKB/TrEMBL;Acc:A0A1D5XQU5]	161.86	0.3036	4	1	5	36	247	24.8	10.32	2.65e-09	1.77529
TRIAE_CS42_5AS_TGACv1_393890_AA1276830.1	phenylalanine--tRNA ligase, chloroplastic/mitochondrial-like	pep scaffold:TGACv1:TGACv1_scaffold_393890_5AS:33706:38151:-1 gene:TRIAE_CS42_5AS_TGACv1_393890_AA1276830 transcript:TRIAE_CS42_5AS_TGACv1_393890_AA1276830.1 gene_biotype:protein_coding transcript_biotype:protein_coding	2.93	0.0268	3	1	1	1	448	50.7	6.67	0.0371874	1.20717
TRIAE_CS42_5DL_TGACv1_435599_AA1452490.1	phosphoinositide phospholipase C 6-like	pep scaffold:TGACv1:TGACv1_scaffold_435599_5DL:19316:22310:1 gene:TRIAE_CS42_5DL_TGACv1_435599_AA1452490 transcript:TRIAE_CS42_5DL_TGACv1_435599_AA1452490.1 gene_biotype:protein_coding transcript_biotype:protein_coding description:Phosphoinositide phospholipase C [Source:UniProtKB/TrEMBL;Acc:A0A1D5ZWB1]	2.31	0.0535	6	1	1	1	318	34.6	4.96	0.00260276	1.6425
TRIAE_CS42_6AL_TGACv1_472261_AA1520090.1	putative pectinesterase	pep scaffold:TGACv1:TGACv1_scaffold_472261_6AL:45926:48477:1 gene:TRIAE_CS42_6AL_TGACv1_472261_AA1520090 transcript:TRIAE_CS42_6AL_TGACv1_472261_AA1520090.1 gene_biotype:protein_coding transcript_biotype:protein_coding description:Pectinesterase [Source:UniProtKB/TrEMBL;Acc:A0A1D6S7V3]	13.1	0.0409	3	2	2	3	562	57.9	7.25	2.55e-11	1.39817
TRIAE_CS42_5DL_TGACv1_434847_AA1442440.1	serpin 1	pep scaffold:TGACv1:TGACv1_scaffold_434847_5DL:3906:6570:1 gene:TRIAE_CS42_5DL_TGACv1_434847_AA1442440 transcript:TRIAE_CS42_5DL_TGACv1_434847_AA1442440.1 gene_biotype:protein_coding transcript_biotype:protein_coding	725.08	0.2932	1	3	11	184	399	43	5.69	1.21e-61	1.29958
TRIAE_CS42_4AS_TGACv1_308845_AA1029650.1	Trypsin/alpha-amylase inhibitor CMX1/CMX3	pep scaffold:TGACv1:TGACv1_scaffold_308845_4AS:1518:2311:1 gene:TRIAE_CS42_4AS_TGACv1_308845_AA1029650 transcript:TRIAE_CS42_4AS_TGACv1_308845_AA1029650.1 gene_biotype:protein_coding transcript_biotype:protein_coding	258.95	0.2314	1	2	4	87	121	13.8	9.14	1.38e-44	1.28469
TRIAE_CS42_U_TGACv1_642861_AA2124110.1	uncharacterized protein LOC109764991	pep scaffold:TGACv1:TGACv1_scaffold_642861_U:1:6935:-1 gene:TRIAE_CS42_U_TGACv1_642861_AA2124110 transcript:TRIAE_CS42_U_TGACv1_642861_AA2124110.1 gene_biotype:protein_coding transcript_biotype:protein_coding	0	0.0094	1	1	1	1	1593	178.5	6.62	0.000780721	1.28683
TRIAE_CS42_4DL_TGACv1_342478_AA1114680.1	17.9 kDa class I heat shock protein-like	pep scaffold:TGACv1:TGACv1_scaffold_342478_4DL:46484:47236:1 gene:TRIAE_CS42_4DL_TGACv1_342478_AA1114680 transcript:TRIAE_CS42_4DL_TGACv1_342478_AA1114680.1 gene_biotype:protein_coding transcript_biotype:protein_coding	149.43	0.3101	4	1	5	50	158	17.5	6.6	0.000128391	1.2
TRIAE_CS42_4DL_TGACv1_342934_AA1125640.1	17.9 kDa class I heat shock protein-like	pep scaffold:TGACv1:TGACv1_scaffold_342934_4DL:98102:99165:-1 gene:TRIAE_CS42_4DL_TGACv1_342934_AA1125640 transcript:TRIAE_CS42_4DL_TGACv1_342934_AA1125640.1 gene_biotype:protein_coding transcript_biotype:protein_coding	149.08	0.3226	3	1	5	50	155	17.3	5.71	6.27e-05	1.31083
TRIAE_CS42_6AL_TGACv1_471751_AA1513720.1	18.6 kDa class III heat shock protein-like	pep scaffold:TGACv1:TGACv1_scaffold_471751_6AL:36266:40900:1 gene:TRIAE_CS42_6AL_TGACv1_471751_AA1513720 transcript:TRIAE_CS42_6AL_TGACv1_471751_AA1513720.1 gene_biotype:protein_coding transcript_biotype:protein_coding	0	0.0784	1	1	2	4	255	28.9	8.32	0.00054522	1.20167
TRIAE_CS42_2BS_TGACv1_145997_AA0452270.1	1-Cys peroxiredoxin	pep scaffold:TGACv1:TGACv1_scaffold_145997_2BS:2567:3705:-1 gene:TRIAE_CS42_2BS_TGACv1_145997_AA0452270 transcript:TRIAE_CS42_2BS_TGACv1_145997_AA0452270.1 gene_biotype:protein_coding transcript_biotype:protein_coding gene_symbol:PER1 description:1-Cys peroxiredoxin PER1 [Source:UniProtKB/Swiss-Prot;Acc:Q6W8Q2]	171.44	0.445	1	2	8	54	218	24	6.54	3.46e-23	1.23732
TRIAE_CS42_5DL_TGACv1_433764_AA1421560.1	5'-nucleotidase domain-containing protein 4	pep scaffold:TGACv1:TGACv1_scaffold_433764_5DL:56007:66485:-1 gene:TRIAE_CS42_5DL_TGACv1_433764_AA1421560 transcript:TRIAE_CS42_5DL_TGACv1_433764_AA1421560.1 gene_biotype:protein_coding transcript_biotype:protein_coding	2.36	0.0162	2	1	1	1	555	63.2	7.94	0.0301282	1.44033
TRIAE_CS42_6DL_TGACv1_528501_AA1714660.1	60S ribosomal protein L12	pep scaffold:TGACv1:TGACv1_scaffold_528501_6DL:13437:14949:-1 gene:TRIAE_CS42_6DL_TGACv1_528501_AA1714660 transcript:TRIAE_CS42_6DL_TGACv1_528501_AA1714660.1 gene_biotype:protein_coding transcript_biotype:protein_coding	451.83	0.5152	3	1	8	122	165	17.6	8.91	3.22e-06	1.21422
TRIAE_CS42_6DS_TGACv1_543109_AA1735490.1	acetylserotonin O-methyltransferase 1-like	pep scaffold:TGACv1:TGACv1_scaffold_543109_6DS:59056:60838:1 gene:TRIAE_CS42_6DS_TGACv1_543109_AA1735490 transcript:TRIAE_CS42_6DS_TGACv1_543109_AA1735490.1 gene_biotype:protein_coding transcript_biotype:protein_coding	149.52	0.2177	3	1	8	41	372	39.5	5.21	2.81e-09	1.26656
TRIAE_CS42_6BS_TGACv1_514577_AA1661740.1	acetylserotonin O-methyltransferase 1-like	pep scaffold:TGACv1:TGACv1_scaffold_514577_6BS:19887:21625:-1 gene:TRIAE_CS42_6BS_TGACv1_514577_AA1661740 transcript:TRIAE_CS42_6BS_TGACv1_514577_AA1661740.1 gene_biotype:protein_coding transcript_biotype:protein_coding	180.23	0.3629	2	2	11	49	372	39.5	5.29	0.0433756	1.20611
TRIAE_CS42_U_TGACv1_643851_AA2135470.1	acylamino-acid-releasing enzyme 2-like	pep scaffold:TGACv1:TGACv1_scaffold_643851_U:27156:32403:1 gene:TRIAE_CS42_U_TGACv1_643851_AA2135470 transcript:TRIAE_CS42_U_TGACv1_643851_AA2135470.1 gene_biotype:protein_coding transcript_biotype:protein_coding	36.27	0.0626	8	5	5	12	783	85.7	5.92	3.31e-19	1.25279
TRIAE_CS42_6BS_TGACv1_513630_AA1646110.1	ADP-glucose brittle-1 transporter precursor	pep scaffold:TGACv1:TGACv1_scaffold_513630_6BS:54727:57111:-1 gene:TRIAE_CS42_6BS_TGACv1_513630_AA1646110 transcript:TRIAE_CS42_6BS_TGACv1_513630_AA1646110.1 gene_biotype:protein_coding transcript_biotype:protein_coding	442.54	0.4685	8	1	20	118	429	45.9	9.61	2.25e-07	1.31208
TRIAE_CS42_6BS_TGACv1_514781_AA1664360.7	ADP-ribosylation factor GTPase-activating protein	pep scaffold:TGACv1:TGACv1_scaffold_514781_6BS:32536:42619:1 gene:TRIAE_CS42_6BS_TGACv1_514781_AA1664360 transcript:TRIAE_CS42_6BS_TGACv1_514781_AA1664360.7 gene_biotype:protein_coding transcript_biotype:protein_coding	2.79	0.0161	12	1	1	1	684	73.8	8.27	0.023255	1.2015
TRIAE_CS42_1DS_TGACv1_080749_AA0253170.1	alanine aminotransferase 2	pep scaffold:TGACv1:TGACv1_scaffold_080749_1DS:56136:61653:1 gene:TRIAE_CS42_1DS_TGACv1_080749_AA0253170 transcript:TRIAE_CS42_1DS_TGACv1_080749_AA0253170.1 gene_biotype:protein_coding transcript_biotype:protein_coding	930.69	0.5311	2	2	23	274	482	52.8	6.55	3.55e-41	1.23836
TRIAE_CS42_7DS_TGACv1_624797_AA2063360.1	aldose 1-epimerase-like	pep scaffold:TGACv1:TGACv1_scaffold_624797_7DS:20631:22875:-1 gene:TRIAE_CS42_7DS_TGACv1_624797_AA2063360 transcript:TRIAE_CS42_7DS_TGACv1_624797_AA2063360.1 gene_biotype:protein_coding transcript_biotype:protein_coding description:Aldose 1-epimerase [Source:UniProtKB/TrEMBL;Acc:A0A1D6D5L5]	9.83	0.02	1	1	1	3	400	42.8	9.1	4.32e-11	1.25078
TRIAE_CS42_5BL_TGACv1_404388_AA1298030.1	alpha-2-purothionin-like	pep scaffold:TGACv1:TGACv1_scaffold_404388_5BL:75906:77310:1 gene:TRIAE_CS42_5BL_TGACv1_404388_AA1298030 transcript:TRIAE_CS42_5BL_TGACv1_404388_AA1298030.1 gene_biotype:protein_coding transcript_biotype:protein_coding	3.79	0.0711	1	1	1	1	197	20.8	5.24	0.0087098	1.2075
TRIAE_CS42_3DS_TGACv1_273679_AA0932870.1	alpha-amylase inhibitor 0.19	pep scaffold:TGACv1:TGACv1_scaffold_273679_3DS:25346:26402:1 gene:TRIAE_CS42_3DS_TGACv1_273679_AA0932870 transcript:TRIAE_CS42_3DS_TGACv1_273679_AA0932870.1 gene_biotype:protein_coding transcript_biotype:protein_coding	2342.95	0.5455	4	1	6	553	154	16.6	6.48	6.47e-07	1.36828
TRIAE_CS42_7BS_TGACv1_592292_AA1935150.1	alpha-amylase/trypsin inhibitor CM1	pep scaffold:TGACv1:TGACv1_scaffold_592292_7BS:136396:138415:-1 gene:TRIAE_CS42_7BS_TGACv1_592292_AA1935150 transcript:TRIAE_CS42_7BS_TGACv1_592292_AA1935150.1 gene_biotype:protein_coding transcript_biotype:protein_coding	396.75	0.3655	1	2	4	104	145	15.6	6.86	5.28e-137	1.30948
TRIAE_CS42_U_TGACv1_641029_AA2082710.1	alpha-amylase/trypsin inhibitor CM1	pep scaffold:TGACv1:TGACv1_scaffold_641029_U:42456:43160:1 gene:TRIAE_CS42_U_TGACv1_641029_AA2082710 transcript:TRIAE_CS42_U_TGACv1_641029_AA2082710.1 gene_biotype:protein_coding transcript_biotype:protein_coding	331.58	0.531	1	4	6	95	145	15.5	7.53	9.53e-160	1.30389
TRIAE_CS42_4BL_TGACv1_321643_AA1063570.2	alpha-amylase/trypsin inhibitor CM3	pep scaffold:TGACv1:TGACv1_scaffold_321643_4BL:53846:54557:1 gene:TRIAE_CS42_4BL_TGACv1_321643_AA1063570 transcript:TRIAE_CS42_4BL_TGACv1_321643_AA1063570.2 gene_biotype:protein_coding transcript_biotype:protein_coding description:Alpha-amylase/trypsin inhibitor CM3 [Source:UniProtKB/Swiss-Prot;Acc:P17314]	1721.12	0.6905	1	4	8	446	168	18.2	7.44	6.65e-217	1.279
TRIAE_CS42_4DL_TGACv1_343623_AA1137420.1	alpha-amylase/trypsin inhibitor CM3	pep scaffold:TGACv1:TGACv1_scaffold_343623_4DL:23756:27871:1 gene:TRIAE_CS42_4DL_TGACv1_343623_AA1137420 transcript:TRIAE_CS42_4DL_TGACv1_343623_AA1137420.1 gene_biotype:protein_coding transcript_biotype:protein_coding	934.59	0.5127	1	2	6	248	158	17.3	7.02	1.37e-33	1.49146
TRIAE_CS42_6AL_TGACv1_473656_AA1532210.1	alpha-amylase/trypsin inhibitor-like	pep scaffold:TGACv1:TGACv1_scaffold_473656_6AL:11159:11855:-1 gene:TRIAE_CS42_6AL_TGACv1_473656_AA1532210 transcript:TRIAE_CS42_6AL_TGACv1_473656_AA1532210.1 gene_biotype:protein_coding transcript_biotype:protein_coding	19.97	0.1739	2	2	2	6	115	12.6	7.97	4.38e-20	1.21036
TRIAE_CS42_6DL_TGACv1_527605_AA1706270.3	aquaporin PIP1-1	pep scaffold:TGACv1:TGACv1_scaffold_527605_6DL:38352:41549:-1 gene:TRIAE_CS42_6DL_TGACv1_527605_AA1706270 transcript:TRIAE_CS42_6DL_TGACv1_527605_AA1706270.3 gene_biotype:protein_coding transcript_biotype:protein_coding	5.01	0.0556	11	1	1	2	180	19.1	9.77	7.29e-08	1.31417
TRIAE_CS42_6AL_TGACv1_472973_AA1527720.1	aspartic proteinase oryzasin-1-like	pep scaffold:TGACv1:TGACv1_scaffold_472973_6AL:3122:10225:-1 gene:TRIAE_CS42_6AL_TGACv1_472973_AA1527720 transcript:TRIAE_CS42_6AL_TGACv1_472973_AA1527720.1 gene_biotype:protein_coding transcript_biotype:protein_coding	798.89	0.4763	6	1	22	216	506	54.8	6.99	1.25e-09	3.19011
AIG90423	ATP synthase subunit c, chloroplastic	pep chromosome:TGACv1:Pt:32114:32359:1 gene:AIG90423 transcript:AIG90423 gene_biotype:protein_coding transcript_biotype:protein_coding gene_symbol:atpH description:ATP synthase CF0 subunit III	2.08	0.0864	2	1	1	1	81	8	4.91	1.12e-07	1.21617
TRIAE_CS42_7AS_TGACv1_569550_AA1818880.1	avenin-like a1	pep scaffold:TGACv1:TGACv1_scaffold_569550_7AS:50472:55985:1 gene:TRIAE_CS42_7AS_TGACv1_569550_AA1818880 transcript:TRIAE_CS42_7AS_TGACv1_569550_AA1818880.1 gene_biotype:protein_coding transcript_biotype:protein_coding	307.45	0.241	1	1	2	86	166	18.2	7.88	9.78e-28	3.47987
TRIAE_CS42_7DS_TGACv1_621482_AA2016960.1	avenin-like a4	pep scaffold:TGACv1:TGACv1_scaffold_621482_7DS:126436:131737:1 gene:TRIAE_CS42_7DS_TGACv1_621482_AA2016960 transcript:TRIAE_CS42_7DS_TGACv1_621482_AA2016960.1 gene_biotype:protein_coding transcript_biotype:protein_coding	1019.5	0.3582	3	4	5	271	201	21.9	8.07	6.84e-229	1.25729
TRIAE_CS42_7DS_TGACv1_623321_AA2051980.1	avenin-like farinin protein	pep scaffold:TGACv1:TGACv1_scaffold_623321_7DS:22497:23145:-1 gene:TRIAE_CS42_7DS_TGACv1_623321_AA2051980 transcript:TRIAE_CS42_7DS_TGACv1_623321_AA2051980.1 gene_biotype:protein_coding transcript_biotype:protein_coding	599.39	0.3333	1	1	4	170	159	18.2	7.03	1.37e-21	1.24799
TRIAE_CS42_3DL_TGACv1_251513_AA0882150.1	basic endochitinase A-like	pep scaffold:TGACv1:TGACv1_scaffold_251513_3DL:33908:35215:-1 gene:TRIAE_CS42_3DL_TGACv1_251513_AA0882150 transcript:TRIAE_CS42_3DL_TGACv1_251513_AA0882150.1 gene_biotype:protein_coding transcript_biotype:protein_coding	50.42	0.1483	15	3	3	11	317	33.4	7.42	1.99e-19	1.23688
TRIAE_CS42_1AL_TGACv1_001544_AA0031990.1	beta purothionin	pep scaffold:TGACv1:TGACv1_scaffold_001544_1AL:19776:20825:1 gene:TRIAE_CS42_1AL_TGACv1_001544_AA0031990 transcript:TRIAE_CS42_1AL_TGACv1_001544_AA0031990.1 gene_biotype:protein_coding transcript_biotype:protein_coding	181.24	0.4559	1	3	5	58	136	14.6	5.07	1.35e-22	1.23877
TRIAE_CS42_U_TGACv1_643301_AA2130450.1	Bowman-Birk type trypsin inhibitor-like isoform X2	pep scaffold:TGACv1:TGACv1_scaffold_643301_U:55650:56326:-1 gene:TRIAE_CS42_U_TGACv1_643301_AA2130450 transcript:TRIAE_CS42_U_TGACv1_643301_AA2130450.1 gene_biotype:protein_coding transcript_biotype:protein_coding description:Bowman-Birk trypsin inhibitor-like protein [Source:UniProtKB/TrEMBL;Acc:A9UIE1]	6.7	0.2143	1	1	1	3	98	10.1	8.51	0.0013836	1.22217
TRIAE_CS42_7DL_TGACv1_602975_AA1973160.1	catalase 3	pep scaffold:TGACv1:TGACv1_scaffold_602975_7DL:64405:68595:-1 gene:TRIAE_CS42_7DL_TGACv1_602975_AA1973160 transcript:TRIAE_CS42_7DL_TGACv1_602975_AA1973160.1 gene_biotype:protein_coding transcript_biotype:protein_coding description:Catalase [Source:UniProtKB/TrEMBL;Acc:A0A1D6SEV8]	643.11	0.372	3	1	15	179	492	56.5	7.05	3.08e-08	1.26913
TRIAE_CS42_6BS_TGACv1_513206_AA1634480.1	catalase isozyme 2	pep scaffold:TGACv1:TGACv1_scaffold_513206_6BS:215605:217752:-1 gene:TRIAE_CS42_6BS_TGACv1_513206_AA1634480 transcript:TRIAE_CS42_6BS_TGACv1_513206_AA1634480.1 gene_biotype:protein_coding transcript_biotype:protein_coding	511.4	0.4295	1	1	16	142	475	54.7	6.9	7.94e-08	1.23617
TRIAE_CS42_1AL_TGACv1_000708_AA0017440.1	chlorophyll a-b binding protein of LHCII type 1-like	pep scaffold:TGACv1:TGACv1_scaffold_000708_1AL:9267:10330:1 gene:TRIAE_CS42_1AL_TGACv1_000708_AA0017440 transcript:TRIAE_CS42_1AL_TGACv1_000708_AA0017440.1 gene_biotype:protein_coding transcript_biotype:protein_coding description:Chlorophyll a-b binding protein, chloroplastic [Source:UniProtKB/TrEMBL;Acc:A0A1D5RS51]	116.46	0.1165	50	1	3	39	266	28.2	5.27	5.75e-14	1.34587
TRIAE_CS42_5DL_TGACv1_433321_AA1409630.1	chlorophyll a-b binding protein of LHCII type 1-like	pep scaffold:TGACv1:TGACv1_scaffold_433321_5DL:63545:64772:1 gene:TRIAE_CS42_5DL_TGACv1_433321_AA1409630 transcript:TRIAE_CS42_5DL_TGACv1_433321_AA1409630.1 gene_biotype:protein_coding transcript_biotype:protein_coding description:Chlorophyll a-b binding protein, chloroplastic [Source:UniProtKB/TrEMBL;Acc:A0A1D5ZLT0]	118.85	0.1094	51	1	3	40	265	28	5.43	1.16e-20	1.41244
TRIAE_CS42_U_TGACv1_642167_AA2112620.1	chlorophyll a-b binding protein of LHCII type 1-like	pep scaffold:TGACv1:TGACv1_scaffold_642167_U:51347:52595:-1 gene:TRIAE_CS42_U_TGACv1_642167_AA2112620 transcript:TRIAE_CS42_U_TGACv1_642167_AA2112620.1 gene_biotype:protein_coding transcript_biotype:protein_coding description:Chlorophyll a-b binding protein, chloroplastic [Source:UniProtKB/TrEMBL;Acc:A0A1D6DEW4]	104.4	0.1115	48	1	3	37	260	27.4	5.25	0.000174297	1.21122
TRIAE_CS42_1BL_TGACv1_031408_AA0113420.1	chlorophyll a-b binding protein of LHCII type III, chloroplastic	pep scaffold:TGACv1:TGACv1_scaffold_031408_1BL:14808:16385:-1 gene:TRIAE_CS42_1BL_TGACv1_031408_AA0113420 transcript:TRIAE_CS42_1BL_TGACv1_031408_AA0113420.1 gene_biotype:protein_coding transcript_biotype:protein_coding description:Chlorophyll a-b binding protein, chloroplastic [Source:UniProtKB/TrEMBL;Acc:A0A1D5SV65]	10.27	0.056	3	2	2	4	268	28.7	5.15	2.22e-13	1.26496
TRIAE_CS42_6DS_TGACv1_542594_AA1724870.2	citrate synthase 4, mitochondrial-like	pep scaffold:TGACv1:TGACv1_scaffold_542594_6DS:4106:10885:-1 gene:TRIAE_CS42_6DS_TGACv1_542594_AA1724870 transcript:TRIAE_CS42_6DS_TGACv1_542594_AA1724870.2 gene_biotype:protein_coding transcript_biotype:protein_coding description:Citrate synthase [Source:UniProtKB/TrEMBL;Acc:W5H1Q1]	165.02	0.3835	2	2	15	49	472	52.5	7.61	1.15e-05	1.23237
TRIAE_CS42_4BL_TGACv1_321419_AA1060190.1	class I small heat shock protein 18 kDa	pep scaffold:TGACv1:TGACv1_scaffold_321419_4BL:12817:13585:-1 gene:TRIAE_CS42_4BL_TGACv1_321419_AA1060190 transcript:TRIAE_CS42_4BL_TGACv1_321419_AA1060190.1 gene_biotype:protein_coding transcript_biotype:protein_coding	127.69	0.4078	1	2	4	44	103	11.2	5.5	2.14e-17	1.20908
TRIAE_CS42_1DL_TGACv1_061177_AA0187930.1	cold-regulated protein	pep scaffold:TGACv1:TGACv1_scaffold_061177_1DL:39764:40772:-1 gene:TRIAE_CS42_1DL_TGACv1_061177_AA0187930 transcript:TRIAE_CS42_1DL_TGACv1_061177_AA0187930.1 gene_biotype:protein_coding transcript_biotype:protein_coding description:Cold regulated protein [Source:UniProtKB/TrEMBL;Acc:Q8H0B8]	7.2	0.1394	4	2	2	2	165	17.7	4.97	0.00127736	1.24017
TRIAE_CS42_5DL_TGACv1_440348_AA1469170.2	cupincin-like	pep scaffold:TGACv1:TGACv1_scaffold_440348_5DL:1276:3490:1 gene:TRIAE_CS42_5DL_TGACv1_440348_AA1469170 transcript:TRIAE_CS42_5DL_TGACv1_440348_AA1469170.2 gene_biotype:protein_coding transcript_biotype:protein_coding	22.86	0.1215	5	1	5	7	469	52.5	7.15	0.000440245	1.20067
TRIAE_CS42_4BS_TGACv1_328029_AA1081460.1	cysteine endopeptidase EP8	pep scaffold:TGACv1:TGACv1_scaffold_328029_4BS:136556:138370:1 gene:TRIAE_CS42_4BS_TGACv1_328029_AA1081460 transcript:TRIAE_CS42_4BS_TGACv1_328029_AA1081460.1 gene_biotype:protein_coding transcript_biotype:protein_coding	10.47	0.0962	8	2	4	4	364	40.1	6.2	0.00548166	1.262
TRIAE_CS42_3B_TGACv1_220744_AA0717810.1	dimeric alpha-amylase inhibitor	pep scaffold:TGACv1:TGACv1_scaffold_220744_3B:217651:251225:-1 gene:TRIAE_CS42_3B_TGACv1_220744_AA0717810 transcript:TRIAE_CS42_3B_TGACv1_220744_AA0717810.1 gene_biotype:protein_coding transcript_biotype:protein_coding	2208.46	0.6099	1	1	6	528	141	15	4.97	0.0318989	1.49562
TRIAE_CS42_2BL_TGACv1_130139_AA0404860.1	endogenous alpha-amylase/subtilisin inhibitor	pep scaffold:TGACv1:TGACv1_scaffold_130139_2BL:113586:114638:1 gene:TRIAE_CS42_2BL_TGACv1_130139_AA0404860 transcript:TRIAE_CS42_2BL_TGACv1_130139_AA0404860.1 gene_biotype:protein_coding transcript_biotype:protein_coding	360.3	0.5219	1	4	11	91	228	25	8.68	5.29e-39	1.26889
TRIAE_CS42_2DL_TGACv1_159943_AA0544750.1	endogenous alpha-amylase/subtilisin inhibitor	pep scaffold:TGACv1:TGACv1_scaffold_159943_2DL:23086:24056:1 gene:TRIAE_CS42_2DL_TGACv1_159943_AA0544750 transcript:TRIAE_CS42_2DL_TGACv1_159943_AA0544750.1 gene_biotype:protein_coding transcript_biotype:protein_coding	283.04	0.5528	1	2	9	72	161	17.4	8.75	1.13e-50	1.48914
TRIAE_CS42_6BS_TGACv1_513420_AA1641030.1	endoglucanase 11-like	pep scaffold:TGACv1:TGACv1_scaffold_513420_6BS:56404:58375:-1 gene:TRIAE_CS42_6BS_TGACv1_513420_AA1641030 transcript:TRIAE_CS42_6BS_TGACv1_513420_AA1641030.1 gene_biotype:protein_coding transcript_biotype:protein_coding	120.44	0.1415	1	1	6	40	410	44.4	8.75	4.29e-05	1.50917
TRIAE_CS42_6DS_TGACv1_543361_AA1739020.1	endoglucanase 11-like	pep scaffold:TGACv1:TGACv1_scaffold_543361_6DS:12672:14865:-1 gene:TRIAE_CS42_6DS_TGACv1_543361_AA1739020 transcript:TRIAE_CS42_6DS_TGACv1_543361_AA1739020.1 gene_biotype:protein_coding transcript_biotype:protein_coding description:Endoglucanase [Source:UniProtKB/TrEMBL;Acc:A0A1D6BEU5]	75.05	0.1644	1	1	5	22	432	47.1	8.21	6.63e-10	1.31367
TRIAE_CS42_5BL_TGACv1_406965_AA1351930.1	expansin-A7	pep scaffold:TGACv1:TGACv1_scaffold_406965_5BL:33235:35995:-1 gene:TRIAE_CS42_5BL_TGACv1_406965_AA1351930 transcript:TRIAE_CS42_5BL_TGACv1_406965_AA1351930.1 gene_biotype:protein_coding transcript_biotype:protein_coding	2.72	0.0301	2	1	1	1	266	28.5	9.32	4.42e-07	1.33733
TRIAE_CS42_7DS_TGACv1_621482_AA2016990.1	farinin protein	pep scaffold:TGACv1:TGACv1_scaffold_621482_7DS:135356:137950:1 gene:TRIAE_CS42_7DS_TGACv1_621482_AA2016990 transcript:TRIAE_CS42_7DS_TGACv1_621482_AA2016990.1 gene_biotype:protein_coding transcript_biotype:protein_coding	217.7	0.2111	1	2	2	56	180	20.6	8.22	8.86e-51	1.2029
TRIAE_CS42_U_TGACv1_641360_AA2093030.1	fasciclin-like arabinogalactan protein 8	pep scaffold:TGACv1:TGACv1_scaffold_641360_U:87818:89694:-1 gene:TRIAE_CS42_U_TGACv1_641360_AA2093030 transcript:TRIAE_CS42_U_TGACv1_641360_AA2093030.1 gene_biotype:protein_coding transcript_biotype:protein_coding	308.19	0.303	1	1	13	92	429	44.3	6.02	3.77e-05	1.249
TRIAE_CS42_4AL_TGACv1_288580_AA0952610.2	fiber protein Fb34	pep scaffold:TGACv1:TGACv1_scaffold_288580_4AL:69446:73552:1 gene:TRIAE_CS42_4AL_TGACv1_288580_AA0952610 transcript:TRIAE_CS42_4AL_TGACv1_288580_AA0952610.2 gene_biotype:protein_coding transcript_biotype:protein_coding	2.8	0.0395	4	1	1	1	177	18.7	7.59	0.00372743	1.33583
TRIAE_CS42_U_TGACv1_645154_AA2143370.2	fructan 1-exohydrolase w2-like isoform X1	pep scaffold:TGACv1:TGACv1_scaffold_645154_U:21377:28645:-1 gene:TRIAE_CS42_U_TGACv1_645154_AA2143370 transcript:TRIAE_CS42_U_TGACv1_645154_AA2143370.2 gene_biotype:protein_coding transcript_biotype:protein_coding	19.21	0.0729	15	1	4	6	590	65.8	6.81	9.39e-05	1.21867
TRIAE_CS42_1DS_TGACv1_080625_AA0251260.1	gamma-gliadin	pep scaffold:TGACv1:TGACv1_scaffold_080625_1DS:52526:53681:1 gene:TRIAE_CS42_1DS_TGACv1_080625_AA0251260 transcript:TRIAE_CS42_1DS_TGACv1_080625_AA0251260.1 gene_biotype:protein_coding transcript_biotype:protein_coding description:Gamma-gliadin [Source:UniProtKB/TrEMBL;Acc:A1EHE7]	82.97	0.078	1	1	1	18	295	33.6	7.65	1.17e-31	1.25155
TRIAE_CS42_1BS_TGACv1_050150_AA0168130.1	glucose and ribitol dehydrogenase homolog	pep scaffold:TGACv1:TGACv1_scaffold_050150_1BS:13186:14800:1 gene:TRIAE_CS42_1BS_TGACv1_050150_AA0168130 transcript:TRIAE_CS42_1BS_TGACv1_050150_AA0168130.1 gene_biotype:protein_coding transcript_biotype:protein_coding	104.18	0.3776	3	1	10	31	294	31.8	6.68	2.82e-15	1.37879
TRIAE_CS42_4BL_TGACv1_320919_AA1051690.1	glutamine synthetase isoform GSr1	pep scaffold:TGACv1:TGACv1_scaffold_320919_4BL:61916:65040:1 gene:TRIAE_CS42_4BL_TGACv1_320919_AA1051690 transcript:TRIAE_CS42_4BL_TGACv1_320919_AA1051690.1 gene_biotype:protein_coding transcript_biotype:protein_coding description:Glutamine synthetase [Source:UniProtKB/TrEMBL;Acc:Q6RUJ2]	353.12	0.435	2	1	11	94	354	38.7	5.58	0.00163532	1.21425
TRIAE_CS42_5BL_TGACv1_406081_AA1340440.2	glutathione S-transferase	pep scaffold:TGACv1:TGACv1_scaffold_406081_5BL:16240:18969:1 gene:TRIAE_CS42_5BL_TGACv1_406081_AA1340440 transcript:TRIAE_CS42_5BL_TGACv1_406081_AA1340440.2 gene_biotype:protein_coding transcript_biotype:protein_coding	5.19	0.0332	4	1	1	2	211	23.5	6.52	1.69e-09	1.27367
TRIAE_CS42_4DL_TGACv1_342480_AA1114720.1	heat shock cognate 70 kDa protein-like	pep scaffold:TGACv1:TGACv1_scaffold_342480_4DL:47007:49485:-1 gene:TRIAE_CS42_4DL_TGACv1_342480_AA1114720 transcript:TRIAE_CS42_4DL_TGACv1_342480_AA1114720.1 gene_biotype:protein_coding transcript_biotype:protein_coding	1929.59	0.5205	7	1	35	532	657	71.8	5.29	0.000309695	1.29383
TRIAE_CS42_6DS_TGACv1_544387_AA1748070.1	hypothetical protein	pep scaffold:TGACv1:TGACv1_scaffold_544387_6DS:13186:14052:1 gene:TRIAE_CS42_6DS_TGACv1_544387_AA1748070 transcript:TRIAE_CS42_6DS_TGACv1_544387_AA1748070.1 gene_biotype:protein_coding transcript_biotype:protein_coding	9.16	0.1705	1	1	1	2	88	9.7	4.92	1.75e-09	1.43242
TRIAE_CS42_7AL_TGACv1_557582_AA1783560.1	hypothetical protein	pep scaffold:TGACv1:TGACv1_scaffold_557582_7AL:51690:52497:1 gene:TRIAE_CS42_7AL_TGACv1_557582_AA1783560 transcript:TRIAE_CS42_7AL_TGACv1_557582_AA1783560.1 gene_biotype:protein_coding transcript_biotype:protein_coding	2.75	0.125	1	1	1	1	80	9.1	5.72	0.00579105	1.20933
TRIAE_CS42_7DS_TGACv1_622197_AA2034980.1	hypothetical protein	pep scaffold:TGACv1:TGACv1_scaffold_622197_7DS:71366:72177:1 gene:TRIAE_CS42_7DS_TGACv1_622197_AA2034980 transcript:TRIAE_CS42_7DS_TGACv1_622197_AA2034980.1 gene_biotype:protein_coding transcript_biotype:protein_coding	3.12	0.0849	2	1	1	1	106	11.8	7.03	0.00501736	1.3095
TRIAE_CS42_7AS_TGACv1_570989_AA1843350.1	hypothetical protein	pep scaffold:TGACv1:TGACv1_scaffold_570989_7AS:28524:36025:-1 gene:TRIAE_CS42_7AS_TGACv1_570989_AA1843350 transcript:TRIAE_CS42_7AS_TGACv1_570989_AA1843350.1 gene_biotype:protein_coding transcript_biotype:protein_coding	60.57	0.1659	1	2	4	17	211	23	6.39	6.41e-28	1.54923
TRIAE_CS42_1BL_TGACv1_030714_AA0098860.1	hypothetical protein TRIUR3_20037	pep scaffold:TGACv1:TGACv1_scaffold_030714_1BL:99728:100295:-1 gene:TRIAE_CS42_1BL_TGACv1_030714_AA0098860 transcript:TRIAE_CS42_1BL_TGACv1_030714_AA0098860.1 gene_biotype:protein_coding transcript_biotype:protein_coding	3.08	0.1935	2	1	1	1	93	10.1	8.85	0.0116015	1.20067
TRIAE_CS42_5BS_TGACv1_423571_AA1379690.1	hypothetical protein TRIUR3_24082	pep scaffold:TGACv1:TGACv1_scaffold_423571_5BS:75283:76800:1 gene:TRIAE_CS42_5BS_TGACv1_423571_AA1379690 transcript:TRIAE_CS42_5BS_TGACv1_423571_AA1379690.1 gene_biotype:protein_coding transcript_biotype:protein_coding	42.32	0.1538	2	1	1	11	78	8.8	4.82	2.05e-16	1.29718
TRIAE_CS42_1AL_TGACv1_003170_AA0048410.1	hypothetical protein TRIUR3_33488	pep scaffold:TGACv1:TGACv1_scaffold_003170_1AL:18354:19165:-1 gene:TRIAE_CS42_1AL_TGACv1_003170_AA0048410 transcript:TRIAE_CS42_1AL_TGACv1_003170_AA0048410.1 gene_biotype:protein_coding transcript_biotype:protein_coding	31.81	0.1282	1	1	1	10	78	8.7	7.06	2.59e-15	1.2182
TRIAE_CS42_4DS_TGACv1_362506_AA1180170.1	importin-5-like	pep scaffold:TGACv1:TGACv1_scaffold_362506_4DS:11313:21900:1 gene:TRIAE_CS42_4DS_TGACv1_362506_AA1180170 transcript:TRIAE_CS42_4DS_TGACv1_362506_AA1180170.1 gene_biotype:protein_coding transcript_biotype:protein_coding	62.39	0.0766	4	1	8	18	1110	120.8	5.06	1.92e-11	1.22267
TRIAE_CS42_6DL_TGACv1_527221_AA1700750.3	L-2 (precursor of antimicrobial peptides)	pep scaffold:TGACv1:TGACv1_scaffold_527221_6DL:5046:6125:-1 gene:TRIAE_CS42_6DL_TGACv1_527221_AA1700750 transcript:TRIAE_CS42_6DL_TGACv1_527221_AA1700750.3 gene_biotype:protein_coding transcript_biotype:protein_coding	15.52	0.1071	3	2	2	6	140	15.8	7.56	4.93e-16	1.31233
TRIAE_CS42_1AL_TGACv1_000696_AA0017270.1	Late embryogenesis abundant protein Lea14-A	pep scaffold:TGACv1:TGACv1_scaffold_000696_1AL:64581:65439:1 gene:TRIAE_CS42_1AL_TGACv1_000696_AA0017270 transcript:TRIAE_CS42_1AL_TGACv1_000696_AA0017270.1 gene_biotype:protein_coding transcript_biotype:protein_coding	13.97	0.2147	1	1	3	5	163	17.8	5.21	0.00230466	1.206
TRIAE_CS42_1BL_TGACv1_031624_AA0117310.1	late embryogenesis abundant protein, group 3	pep scaffold:TGACv1:TGACv1_scaffold_031624_1BL:17126:18272:1 gene:TRIAE_CS42_1BL_TGACv1_031624_AA0117310 transcript:TRIAE_CS42_1BL_TGACv1_031624_AA0117310.1 gene_biotype:protein_coding transcript_biotype:protein_coding	110.31	0.5566	13	1	12	32	212	21.9	9.03	9.84e-05	1.38408
TRIAE_CS42_3B_TGACv1_224094_AA0792230.1	lipid transfer protein precursor	pep scaffold:TGACv1:TGACv1_scaffold_224094_3B:13896:14782:1 gene:TRIAE_CS42_3B_TGACv1_224094_AA0792230 transcript:TRIAE_CS42_3B_TGACv1_224094_AA0792230.1 gene_biotype:protein_coding transcript_biotype:protein_coding description:Non-specific lipid-transfer protein [Source:UniProtKB/TrEMBL;Acc:W5D2I6]	86.91	0.2783	1	2	3	25	115	11.2	9.2	5.2e-21	1.2347
TRIAE_CS42_6DS_TGACv1_543442_AA1740140.1	lipoxygenase 2.3, chloroplastic	pep scaffold:TGACv1:TGACv1_scaffold_543442_6DS:49366:51770:1 gene:TRIAE_CS42_6DS_TGACv1_543442_AA1740140 transcript:TRIAE_CS42_6DS_TGACv1_543442_AA1740140.1 gene_biotype:protein_coding transcript_biotype:protein_coding	158	0.3057	1	1	17	45	592	66.7	8.12	0.00122478	1.21
TRIAE_CS42_1DS_TGACv1_080114_AA0239910.1	low-molecular-weight glutenin subunit	pep scaffold:TGACv1:TGACv1_scaffold_080114_1DS:189199:190518:-1 gene:TRIAE_CS42_1DS_TGACv1_080114_AA0239910 transcript:TRIAE_CS42_1DS_TGACv1_080114_AA0239910.1 gene_biotype:protein_coding transcript_biotype:protein_coding description:LMW-GS [Source:UniProtKB/TrEMBL;Acc:Q00M61]	138.23	0.0514	1	2	2	36	350	39.8	8.15	5.43e-20	1.25941
TRIAE_CS42_1DL_TGACv1_061661_AA0201230.2	malate dehydrogenase, cytoplasmic (TCA cycle)	pep scaffold:TGACv1:TGACv1_scaffold_061661_1DL:93919:97225:-1 gene:TRIAE_CS42_1DL_TGACv1_061661_AA0201230 transcript:TRIAE_CS42_1DL_TGACv1_061661_AA0201230.2 gene_biotype:protein_coding transcript_biotype:protein_coding description:Malate dehydrogenase [Source:UniProtKB/TrEMBL;Acc:A0A1D5ST37]	984.58	0.4655	2	1	13	250	333	35.5	6.09	1.96e-24	1.2182
TRIAE_CS42_1BL_TGACv1_030938_AA0104050.2	membrane steroid-binding protein 2-like	pep scaffold:TGACv1:TGACv1_scaffold_030938_1BL:28731:31099:1 gene:TRIAE_CS42_1BL_TGACv1_030938_AA0104050 transcript:TRIAE_CS42_1BL_TGACv1_030938_AA0104050.2 gene_biotype:protein_coding transcript_biotype:protein_coding	58.88	0.2172	6	1	5	16	198	21.6	4.92	1.04e-05	1.20917
TRIAE_CS42_3AS_TGACv1_213422_AA0706900.1	metallothionein-like protein type 2	pep scaffold:TGACv1:TGACv1_scaffold_213422_3AS:14608:15693:-1 gene:TRIAE_CS42_3AS_TGACv1_213422_AA0706900 transcript:TRIAE_CS42_3AS_TGACv1_213422_AA0706900.1 gene_biotype:protein_coding transcript_biotype:protein_coding	9.28	0.2895	3	1	2	3	76	7.4	6.19	0.00535308	1.20783
TRIAE_CS42_3B_TGACv1_223221_AA0778170.1	metallothionein-like protein type 2	pep scaffold:TGACv1:TGACv1_scaffold_223221_3B:28610:29895:-1 gene:TRIAE_CS42_3B_TGACv1_223221_AA0778170 transcript:TRIAE_CS42_3B_TGACv1_223221_AA0778170.1 gene_biotype:protein_coding transcript_biotype:protein_coding	14.22	0.1606	3	1	2	4	137	14	7.36	0.000495887	1.36517
TRIAE_CS42_4DL_TGACv1_342748_AA1121000.2	non-specific lipid-transfer protein 2P	pep scaffold:TGACv1:TGACv1_scaffold_342748_4DL:118693:128515:-1 gene:TRIAE_CS42_4DL_TGACv1_342748_AA1121000 transcript:TRIAE_CS42_4DL_TGACv1_342748_AA1121000.2 gene_biotype:protein_coding transcript_biotype:protein_coding	226.91	0.3474	2	2	3	71	95	10.1	7.9	1.44e-68	1.23793
TRIAE_CS42_2AL_TGACv1_095117_AA0307120.4	nucleolin 2-like protein	pep scaffold:TGACv1:TGACv1_scaffold_095117_2AL:34386:40220:1 gene:TRIAE_CS42_2AL_TGACv1_095117_AA0307120 transcript:TRIAE_CS42_2AL_TGACv1_095117_AA0307120.4 gene_biotype:protein_coding transcript_biotype:protein_coding	71.19	0.1281	6	8	8	22	695	72.6	4.93	5.63e-34	1.2012
TRIAE_CS42_5BL_TGACv1_404654_AA1307450.1	pentatricopeptide repeat-containing protein At5g61400-like	pep scaffold:TGACv1:TGACv1_scaffold_404654_5BL:51122:53945:-1 gene:TRIAE_CS42_5BL_TGACv1_404654_AA1307450 transcript:TRIAE_CS42_5BL_TGACv1_404654_AA1307450.1 gene_biotype:protein_coding transcript_biotype:protein_coding	2.97	0.0236	1	1	1	1	593	64.2	8.15	0.00101339	1.23683
TRIAE_CS42_3B_TGACv1_225398_AA0808000.1	peptide-N4-(N-acetyl-beta-glucosaminyl)asparagine amidase A-like	pep scaffold:TGACv1:TGACv1_scaffold_225398_3B:19572:22053:1 gene:TRIAE_CS42_3B_TGACv1_225398_AA0808000 transcript:TRIAE_CS42_3B_TGACv1_225398_AA0808000.1 gene_biotype:protein_coding transcript_biotype:protein_coding	3.52	0.0204	1	1	1	1	589	63.6	7.44	8.84e-07	1.221
TRIAE_CS42_7BL_TGACv1_577494_AA1876900.1	phosphoenolpyruvate phosphatase	pep scaffold:TGACv1:TGACv1_scaffold_577494_7BL:26977:31265:-1 gene:TRIAE_CS42_7BL_TGACv1_577494_AA1876900 transcript:TRIAE_CS42_7BL_TGACv1_577494_AA1876900.1 gene_biotype:protein_coding transcript_biotype:protein_coding description:Purple acid phosphatase [Source:UniProtKB/TrEMBL;Acc:A0A1D6C5Q0]	9.45	0.0325	1	2	2	3	492	56.6	6.95	2.62e-08	1.27267
AIG90427	photosystem I P700 chlorophyll a apoprotein A2	pep chromosome:TGACv1:Pt:36847:39051:-1 gene:AIG90427 transcript:AIG90427 gene_biotype:protein_coding transcript_biotype:protein_coding gene_symbol:psaB description:photosystem I P700 apoprotein A2	19.06	0.045	2	3	3	6	734	82.5	7.15	5.4e-13	1.21208
TRIAE_CS42_7BL_TGACv1_577884_AA1885260.1	PINB-2v2-2	pep scaffold:TGACv1:TGACv1_scaffold_577884_7BL:94240:94891:1 gene:TRIAE_CS42_7BL_TGACv1_577884_AA1885260 transcript:TRIAE_CS42_7BL_TGACv1_577884_AA1885260.1 gene_biotype:protein_coding transcript_biotype:protein_coding description:Puroindoline b-like protein 2v2 [Source:UniProtKB/TrEMBL;Acc:B1GXL6]	16.32	0.2533	1	2	3	5	150	16.9	9.07	4.78e-11	1.28989
TRIAE_CS42_2DL_TGACv1_161555_AA0559230.2	polyphenol oxidase	pep scaffold:TGACv1:TGACv1_scaffold_161555_2DL:10777:13305:-1 gene:TRIAE_CS42_2DL_TGACv1_161555_AA0559230 transcript:TRIAE_CS42_2DL_TGACv1_161555_AA0559230.2 gene_biotype:protein_coding transcript_biotype:protein_coding	26.21	0.0832	4	1	5	9	577	64	6.32	1.33e-10	1.42575
TRIAE_CS42_4AL_TGACv1_290729_AA0988720.1	proactivator polypeptide-like 1	pep scaffold:TGACv1:TGACv1_scaffold_290729_4AL:11479:13975:-1 gene:TRIAE_CS42_4AL_TGACv1_290729_AA0988720 transcript:TRIAE_CS42_4AL_TGACv1_290729_AA0988720.1 gene_biotype:protein_coding transcript_biotype:protein_coding	41.73	0.2988	2	2	6	13	241	27	5.72	0.00035991	1.21175
TRIAE_CS42_7AS_TGACv1_569473_AA1816900.1	probable glutathione S-transferase	pep scaffold:TGACv1:TGACv1_scaffold_569473_7AS:14353:44395:-1 gene:TRIAE_CS42_7AS_TGACv1_569473_AA1816900 transcript:TRIAE_CS42_7AS_TGACv1_569473_AA1816900.1 gene_biotype:protein_coding transcript_biotype:protein_coding	1.94	0.0632	2	1	1	1	285	32	5.44	0.00395756	1.20483
TRIAE_CS42_1BL_TGACv1_031989_AA0123880.1	probable polygalacturonase At1g80170	pep scaffold:TGACv1:TGACv1_scaffold_031989_1BL:44186:46789:1 gene:TRIAE_CS42_1BL_TGACv1_031989_AA0123880 transcript:TRIAE_CS42_1BL_TGACv1_031989_AA0123880.1 gene_biotype:protein_coding transcript_biotype:protein_coding	2.78	0.0334	11	1	1	1	419	44.4	6.92	1.02e-06	1.27067
TRIAE_CS42_7DS_TGACv1_622096_AA2032670.3	probable polygalacturonase isoform X2	pep scaffold:TGACv1:TGACv1_scaffold_622096_7DS:71220:73815:-1 gene:TRIAE_CS42_7DS_TGACv1_622096_AA2032670 transcript:TRIAE_CS42_7DS_TGACv1_622096_AA2032670.3 gene_biotype:protein_coding transcript_biotype:protein_coding	105.85	0.1598	7	6	6	26	482	51.1	7.05	1.06e-49	1.25319
TRIAE_CS42_1DL_TGACv1_061634_AA0200600.1	probable serine protease EDA2	pep scaffold:TGACv1:TGACv1_scaffold_061634_1DL:41046:46156:1 gene:TRIAE_CS42_1DL_TGACv1_061634_AA0200600 transcript:TRIAE_CS42_1DL_TGACv1_061634_AA0200600.1 gene_biotype:protein_coding transcript_biotype:protein_coding	102.37	0.1937	2	2	9	32	475	52.3	6.33	5.66e-06	1.21854
TRIAE_CS42_3DS_TGACv1_272183_AA0916490.2	protein argonaute 4A	pep scaffold:TGACv1:TGACv1_scaffold_272183_3DS:18522:27135:1 gene:TRIAE_CS42_3DS_TGACv1_272183_AA0916490 transcript:TRIAE_CS42_3DS_TGACv1_272183_AA0916490.2 gene_biotype:protein_coding transcript_biotype:protein_coding	281.12	0.3079	20	1	24	81	864	96.2	9.04	2.17e-05	1.2285
TRIAE_CS42_5DL_TGACv1_435917_AA1456280.1	protein JINGUBANG-like	pep scaffold:TGACv1:TGACv1_scaffold_435917_5DL:14387:16165:-1 gene:TRIAE_CS42_5DL_TGACv1_435917_AA1456280 transcript:TRIAE_CS42_5DL_TGACv1_435917_AA1456280.1 gene_biotype:protein_coding transcript_biotype:protein_coding	2.63	0.0197	3	1	1	1	406	43.5	8.34	6.26e-06	1.20717
TRIAE_CS42_1BL_TGACv1_031553_AA0115960.1	protein translation factor SUI1 homolog	pep scaffold:TGACv1:TGACv1_scaffold_031553_1BL:66100:68043:-1 gene:TRIAE_CS42_1BL_TGACv1_031553_AA0115960 transcript:TRIAE_CS42_1BL_TGACv1_031553_AA0115960.1 gene_biotype:protein_coding transcript_biotype:protein_coding	27.52	0.113	3	1	1	6	115	12.6	8.43	1.37e-24	1.22514
TRIAE_CS42_4DL_TGACv1_343670_AA1138050.1	protein transport protein Sec61 subunit alpha-like	pep scaffold:TGACv1:TGACv1_scaffold_343670_4DL:31413:36225:-1 gene:TRIAE_CS42_4DL_TGACv1_343670_AA1138050 transcript:TRIAE_CS42_4DL_TGACv1_343670_AA1138050.1 gene_biotype:protein_coding transcript_biotype:protein_coding	91.63	0.1221	2	1	6	33	475	52.2	8.79	2.14e-06	1.22333
TRIAE_CS42_1BS_TGACv1_049399_AA0152230.1	pyrophosphate-energized vacuolar membrane proton pump 1-like	pep scaffold:TGACv1:TGACv1_scaffold_049399_1BS:257416:264637:1 gene:TRIAE_CS42_1BS_TGACv1_049399_AA0152230 transcript:TRIAE_CS42_1BS_TGACv1_049399_AA0152230.1 gene_biotype:protein_coding transcript_biotype:protein_coding	402.65	0.2215	2	1	18	114	799	83.1	6.55	0.0026367	1.303
TRIAE_CS42_4AS_TGACv1_308983_AA1030080.1	pyruvate decarboxylase 2	pep scaffold:TGACv1:TGACv1_scaffold_308983_4AS:4735:8125:-1 gene:TRIAE_CS42_4AS_TGACv1_308983_AA1030080 transcript:TRIAE_CS42_4AS_TGACv1_308983_AA1030080.1 gene_biotype:protein_coding transcript_biotype:protein_coding	30.99	0.168	10	1	7	9	375	40.9	5.88	0.000751359	1.22608
TRIAE_CS42_5AS_TGACv1_392698_AA1263190.2	regulation of nuclear pre-mRNA domain-containing protein 1A-like	pep scaffold:TGACv1:TGACv1_scaffold_392698_5AS:164408:167602:-1 gene:TRIAE_CS42_5AS_TGACv1_392698_AA1263190 transcript:TRIAE_CS42_5AS_TGACv1_392698_AA1263190.2 gene_biotype:protein_coding transcript_biotype:protein_coding	2.11	0.0208	5	1	1	1	384	42.1	8.38	4.19e-10	1.7685
TRIAE_CS42_4DL_TGACv1_343583_AA1136900.1	RNA-binding motif protein, X-linked-like-3	pep scaffold:TGACv1:TGACv1_scaffold_343583_4DL:61141:63380:-1 gene:TRIAE_CS42_4DL_TGACv1_343583_AA1136900 transcript:TRIAE_CS42_4DL_TGACv1_343583_AA1136900.1 gene_biotype:protein_coding transcript_biotype:protein_coding	129.08	0.443	5	1	17	47	386	40.9	6.57	0.0348816	1.23233
TRIAE_CS42_1BS_TGACv1_050530_AA0173040.1	serine carboxypeptidase 2	pep scaffold:TGACv1:TGACv1_scaffold_050530_1BS:38409:41765:-1 gene:TRIAE_CS42_1BS_TGACv1_050530_AA0173040 transcript:TRIAE_CS42_1BS_TGACv1_050530_AA0173040.1 gene_biotype:protein_coding transcript_biotype:protein_coding description:Carboxypeptidase [Source:UniProtKB/TrEMBL;Acc:W5AC96]	53.65	0.1404	1	1	7	17	470	52.1	6.83	0.000732932	1.362
TRIAE_CS42_1DS_TGACv1_080958_AA0256050.1	serine carboxypeptidase 2	pep scaffold:TGACv1:TGACv1_scaffold_080958_1DS:40007:43465:-1 gene:TRIAE_CS42_1DS_TGACv1_080958_AA0256050 transcript:TRIAE_CS42_1DS_TGACv1_080958_AA0256050.1 gene_biotype:protein_coding transcript_biotype:protein_coding description:Carboxypeptidase [Source:UniProtKB/TrEMBL;Acc:A0A1D6RHJ2]	54.75	0.1444	2	1	7	17	471	52.1	6.52	8.88e-06	1.323
TRIAE_CS42_7BS_TGACv1_592039_AA1929010.1	serine carboxypeptidase II-2	pep scaffold:TGACv1:TGACv1_scaffold_592039_7BS:11806:17650:1 gene:TRIAE_CS42_7BS_TGACv1_592039_AA1929010 transcript:TRIAE_CS42_7BS_TGACv1_592039_AA1929010.1 gene_biotype:protein_coding transcript_biotype:protein_coding description:Serine carboxypeptidase-like 29 [Source:Projected from Arabidopsis thaliana (AT4G30810) UniProtKB/Swiss-Prot;Acc:Q949Q7]	23.69	0.0844	4	1	4	7	474	52.6	6.44	8.12e-05	1.22833
TRIAE_CS42_4AL_TGACv1_289782_AA0976720.1	shematrin-like protein 2	pep scaffold:TGACv1:TGACv1_scaffold_289782_4AL:3113:4030:1 gene:TRIAE_CS42_4AL_TGACv1_289782_AA0976720 transcript:TRIAE_CS42_4AL_TGACv1_289782_AA0976720.1 gene_biotype:protein_coding transcript_biotype:protein_coding	13.92	0.1411	2	2	2	3	163	15.8	9.51	5.95e-10	1.33944
TRIAE_CS42_4AL_TGACv1_288314_AA0944520.1	stem 28 kDa glycoprotein-like	pep scaffold:TGACv1:TGACv1_scaffold_288314_4AL:41146:42527:1 gene:TRIAE_CS42_4AL_TGACv1_288314_AA0944520 transcript:TRIAE_CS42_4AL_TGACv1_288314_AA0944520.1 gene_biotype:protein_coding transcript_biotype:protein_coding	72.16	0.2321	16	5	6	23	280	30.5	8.06	5.42e-29	1.44147
TRIAE_CS42_7DS_TGACv1_622658_AA2043420.6	sucrose synthase 1	pep scaffold:TGACv1:TGACv1_scaffold_622658_7DS:48473:54139:-1 gene:TRIAE_CS42_7DS_TGACv1_622658_AA2043420 transcript:TRIAE_CS42_7DS_TGACv1_622658_AA2043420.6 gene_biotype:protein_coding transcript_biotype:protein_coding description:Sucrose synthase [Source:UniProtKB/TrEMBL;Acc:A0A1D6D1F6]	1473.99	0.2972	5	8	26	450	794	90.3	6.13	4.8e-56	1.24881
TRIAE_CS42_4BL_TGACv1_322074_AA1068300.1	trypsin/alpha-amylase inhibitor CMX1/CMX3	pep scaffold:TGACv1:TGACv1_scaffold_322074_4BL:11916:12648:1 gene:TRIAE_CS42_4BL_TGACv1_322074_AA1068300 transcript:TRIAE_CS42_4BL_TGACv1_322074_AA1068300.1 gene_biotype:protein_coding transcript_biotype:protein_coding	375.11	0.3817	1	3	5	120	131	14.7	8	1.05e-118	1.415
TRIAE_CS42_5AL_TGACv1_375169_AA1217160.2	type 1 non-specific lipid transfer protein precursor	pep scaffold:TGACv1:TGACv1_scaffold_375169_5AL:52204:53777:-1 gene:TRIAE_CS42_5AL_TGACv1_375169_AA1217160 transcript:TRIAE_CS42_5AL_TGACv1_375169_AA1217160.2 gene_biotype:protein_coding transcript_biotype:protein_coding description:Non-specific lipid-transfer protein [Source:UniProtKB/TrEMBL;Acc:A0A1D5YHT5]	415.03	0.3714	4	2	4	138	105	10.7	9.39	4.94e-94	1.23245
TRIAE_CS42_5BL_TGACv1_404550_AA1303850.1	type 2 non specific lipid transfer protein precursor	pep scaffold:TGACv1:TGACv1_scaffold_404550_5BL:100281:100808:1 gene:TRIAE_CS42_5BL_TGACv1_404550_AA1303850 transcript:TRIAE_CS42_5BL_TGACv1_404550_AA1303850.1 gene_biotype:protein_coding transcript_biotype:protein_coding	101.06	0.2817	1	1	2	24	71	7.6	8.6	1.92e-07	4.67625
TRIAE_CS42_2BS_TGACv1_147826_AA0487990.1	UDP-arabinopyranose mutase 3	pep scaffold:TGACv1:TGACv1_scaffold_147826_2BS:25457:28761:-1 gene:TRIAE_CS42_2BS_TGACv1_147826_AA0487990 transcript:TRIAE_CS42_2BS_TGACv1_147826_AA0487990.1 gene_biotype:protein_coding transcript_biotype:protein_coding description:UDP-arabinopyranose mutase 3 [Source:Projected from Arabidopsis thaliana (AT3G08900) UniProtKB/Swiss-Prot;Acc:O22666]	900.68	0.4472	3	2	14	276	360	40.9	6.99	3.33e-06	1.21825
TRIAE_CS42_1BL_TGACv1_031023_AA0105990.1	UDP-glucuronate:xylan alpha-glucuronosyltransferase 1-like	pep scaffold:TGACv1:TGACv1_scaffold_031023_1BL:11786:17328:1 gene:TRIAE_CS42_1BL_TGACv1_031023_AA0105990 transcript:TRIAE_CS42_1BL_TGACv1_031023_AA0105990.1 gene_biotype:protein_coding transcript_biotype:protein_coding description:Hexosyltransferase [Source:UniProtKB/TrEMBL;Acc:A0A1D5S9Z8]	0	0.0198	5	1	1	2	607	70	8.43	7.86e-07	1.39708
TRIAE_CS42_5BL_TGACv1_404141_AA1286300.1	uncharacterized protein At4g14100-like	pep scaffold:TGACv1:TGACv1_scaffold_404141_5BL:141446:145280:1 gene:TRIAE_CS42_5BL_TGACv1_404141_AA1286300 transcript:TRIAE_CS42_5BL_TGACv1_404141_AA1286300.1 gene_biotype:protein_coding transcript_biotype:protein_coding	56.47	0.2679	1	3	4	16	209	23	5.53	6.35e-30	1.53445
TRIAE_CS42_U_TGACv1_644161_AA2137710.2	uncharacterized protein At4g14100-like	pep scaffold:TGACv1:TGACv1_scaffold_644161_U:26062:27405:1 gene:TRIAE_CS42_U_TGACv1_644161_AA2137710 transcript:TRIAE_CS42_U_TGACv1_644161_AA2137710.2 gene_biotype:protein_coding transcript_biotype:protein_coding	4.62	0.1739	2	1	2	2	184	20.7	5.69	0.00129058	1.21917
TRIAE_CS42_7DS_TGACv1_622550_AA2041640.3	uncharacterized protein At5g39570-like	pep scaffold:TGACv1:TGACv1_scaffold_622550_7DS:15658:18509:-1 gene:TRIAE_CS42_7DS_TGACv1_622550_AA2041640 transcript:TRIAE_CS42_7DS_TGACv1_622550_AA2041640.3 gene_biotype:protein_coding transcript_biotype:protein_coding	47.14	0.1243	2	3	3	10	378	41.6	4.92	1.67e-11	1.32245
TRIAE_CS42_1AL_TGACv1_001038_AA0023900.1	universal stress protein PHOS32-like	pep scaffold:TGACv1:TGACv1_scaffold_001038_1AL:46448:49340:1 gene:TRIAE_CS42_1AL_TGACv1_001038_AA0023900 transcript:TRIAE_CS42_1AL_TGACv1_001038_AA0023900.1 gene_biotype:protein_coding transcript_biotype:protein_coding	130.3	0.2397	1	1	5	31	267	28	5.6	0.0293036	1.21417
TRIAE_CS42_2DL_TGACv1_160485_AA0550990.1	vacuolar-processing enzyme beta-isozyme 1-like	pep scaffold:TGACv1:TGACv1_scaffold_160485_2DL:20286:22760:1 gene:TRIAE_CS42_2DL_TGACv1_160485_AA0550990 transcript:TRIAE_CS42_2DL_TGACv1_160485_AA0550990.1 gene_biotype:protein_coding transcript_biotype:protein_coding	484.86	0.3097	11	4	15	126	494	54.5	6.8	2.77e-16	1.2015
TRIAE_CS42_4AS_TGACv1_306526_AA1009630.3	Vicilin-like antimicrobial peptides 2-2	pep scaffold:TGACv1:TGACv1_scaffold_306526_4AS:25434:28195:-1 gene:TRIAE_CS42_4AS_TGACv1_306526_AA1009630 transcript:TRIAE_CS42_4AS_TGACv1_306526_AA1009630.3 gene_biotype:protein_coding transcript_biotype:protein_coding	27.04	0.0661	3	1	3	7	590	64.8	9.72	5.36e-12	1.42017
TRIAE_CS42_4DL_TGACv1_342403_AA1112710.4	vicilin-like seed storage protein At2g18540	pep scaffold:TGACv1:TGACv1_scaffold_342403_4DL:230386:233340:1 gene:TRIAE_CS42_4DL_TGACv1_342403_AA1112710 transcript:TRIAE_CS42_4DL_TGACv1_342403_AA1112710.4 gene_biotype:protein_coding transcript_biotype:protein_coding	17.1	0.065	8	1	3	5	600	66.6	8.02	0.00142713	1.36567
TRIAE_CS42_7DS_TGACv1_621674_AA2022890.1	Vrn3	pep scaffold:TGACv1:TGACv1_scaffold_621674_7DS:44501:46558:-1 gene:TRIAE_CS42_7DS_TGACv1_621674_AA2022890 transcript:TRIAE_CS42_7DS_TGACv1_621674_AA2022890.1 gene_biotype:protein_coding transcript_biotype:protein_coding description:Putative kinase inhibitor [Source:UniProtKB/TrEMBL;Acc:B1B5D6]	65.2	0.4972	4	1	7	20	177	19.9	7.88	9.43e-09	4.9295
TRIAE_CS42_4BS_TGACv1_327995_AA1080690.1	xylanase inhibitor protein 1	pep scaffold:TGACv1:TGACv1_scaffold_327995_4BS:132569:134805:-1 gene:TRIAE_CS42_4BS_TGACv1_327995_AA1080690 transcript:TRIAE_CS42_4BS_TGACv1_327995_AA1080690.1 gene_biotype:protein_coding transcript_biotype:protein_coding	11.99	0.0686	8	2	2	4	277	31.2	7.02	8.78e-10	1.36288
TRIAE_CS42_2DS_TGACv1_177400_AA0575670.2	xylanase inhibitor protein 1-like	pep scaffold:TGACv1:TGACv1_scaffold_177400_2DS:101181:103087:1 gene:TRIAE_CS42_2DS_TGACv1_177400_AA0575670 transcript:TRIAE_CS42_2DS_TGACv1_177400_AA0575670.2 gene_biotype:protein_coding transcript_biotype:protein_coding	2.99	0.0307	5	1	1	1	293	32.1	9.35	1.59e-06	1.27667
TRIAE_CS42_3B_TGACv1_227320_AA0822830.2	zinc finger CCCH domain-containing protein 12-like	pep scaffold:TGACv1:TGACv1_scaffold_227320_3B:19927:24909:-1 gene:TRIAE_CS42_3B_TGACv1_227320_AA0822830 transcript:TRIAE_CS42_3B_TGACv1_227320_AA0822830.2 gene_biotype:protein_coding transcript_biotype:protein_coding description:Zinc finger protein [Source:UniProtKB/TrEMBL;Acc:D7NXU0]	39.15	0.1451	10	4	4	10	386	42.2	8.57	4.96e-13	1.22237
TRIAE_CS42_1DL_TGACv1_064045_AA0232270.1	hypothetical protein TRIUR3_26926	pep scaffold:TGACv1:TGACv1_scaffold_064045_1DL:6959:14745:-1 gene:TRIAE_CS42_1DL_TGACv1_064045_AA0232270 transcript:TRIAE_CS42_1DL_TGACv1_064045_AA0232270.1 gene_biotype:protein_coding transcript_biotype:protein_coding description:Histone H2B [Source:UniProtKB/TrEMBL;Acc:A0A1D5T057]	665.85	0.5734	12	1	9	214	143	15.7	10.05	6.59e-08	0.800167
TRIAE_CS42_2BL_TGACv1_132371_AA0437200.1	histone H2B.1-like	pep scaffold:TGACv1:TGACv1_scaffold_132371_2BL:19629:20364:1 gene:TRIAE_CS42_2BL_TGACv1_132371_AA0437200 transcript:TRIAE_CS42_2BL_TGACv1_132371_AA0437200.1 gene_biotype:protein_coding transcript_biotype:protein_coding description:Histone H2B [Source:UniProtKB/TrEMBL;Acc:W5BFB4]	683.46	0.5395	9	1	9	215	152	16.5	9.99	2.44e-31	0.800417
TRIAE_CS42_4BL_TGACv1_322607_AA1072230.1	histone H2B.1-like	pep scaffold:TGACv1:TGACv1_scaffold_322607_4BL:9587:14015:-1 gene:TRIAE_CS42_4BL_TGACv1_322607_AA1072230 transcript:TRIAE_CS42_4BL_TGACv1_322607_AA1072230.1 gene_biotype:protein_coding transcript_biotype:protein_coding description:Histone H2B [Source:UniProtKB/TrEMBL;Acc:W5E8H6]	656.38	0.5369	14	1	9	212	149	16.3	10.08	0.0331892	0.821333
TRIAE_CS42_7AS_TGACv1_569477_AA1817020.2	granule-bound starch synthase precursor	pep scaffold:TGACv1:TGACv1_scaffold_569477_7AS:116688:119468:1 gene:TRIAE_CS42_7AS_TGACv1_569477_AA1817020 transcript:TRIAE_CS42_7AS_TGACv1_569477_AA1817020.2 gene_biotype:protein_coding transcript_biotype:protein_coding description:Starch synthase, chloroplastic/amyloplastic [Source:UniProtKB/TrEMBL;Acc:B3V9H7]	290.22	0.4106	7	1	19	80	565	62.8	7.56	3.55e-10	0.8194
TRIAE_CS42_7DS_TGACv1_622306_AA2037380.1	granule-bound starch synthase WX-TtD protein	pep scaffold:TGACv1:TGACv1_scaffold_622306_7DS:6096:10280:1 gene:TRIAE_CS42_7DS_TGACv1_622306_AA2037380 transcript:TRIAE_CS42_7DS_TGACv1_622306_AA2037380.1 gene_biotype:protein_coding transcript_biotype:protein_coding description:Starch synthase, chloroplastic/amyloplastic [Source:UniProtKB/TrEMBL;Acc:Q9S7N5]	289.09	0.4089	7	2	20	79	604	66.2	7.55	8.91e-12	0.798417
TRIAE_CS42_1AL_TGACv1_000112_AA0003780.1	unnamed protein	pep scaffold:TGACv1:TGACv1_scaffold_000112_1AL:182336:183146:1 gene:TRIAE_CS42_1AL_TGACv1_000112_AA0003780 transcript:TRIAE_CS42_1AL_TGACv1_000112_AA0003780.1 gene_biotype:protein_coding transcript_biotype:protein_coding	49.6	0.2181	1	2	4	16	188	19.9	6.74	1.53e-30	0.746354
TRIAE_CS42_1AL_TGACv1_001173_AA0026520.1	hypothetical protein TRIUR3_16780	pep scaffold:TGACv1:TGACv1_scaffold_001173_1AL:64995:65785:-1 gene:TRIAE_CS42_1AL_TGACv1_001173_AA0026520 transcript:TRIAE_CS42_1AL_TGACv1_001173_AA0026520.1 gene_biotype:protein_coding transcript_biotype:protein_coding	34.99	0.25	1	3	5	12	212	23.4	6.52	5.38e-14	0.771306
TRIAE_CS42_1AL_TGACv1_001352_AA0029180.1	aldo-keto reductase family 4 member C10-like	pep scaffold:TGACv1:TGACv1_scaffold_001352_1AL:58077:59875:-1 gene:TRIAE_CS42_1AL_TGACv1_001352_AA0029180 transcript:TRIAE_CS42_1AL_TGACv1_001352_AA0029180.1 gene_biotype:protein_coding transcript_biotype:protein_coding	52.07	0.2945	1	3	8	15	309	33.9	6.23	4.95e-16	0.800444
TRIAE_CS42_1AL_TGACv1_001379_AA0029610.1	uncharacterized protein	pep scaffold:TGACv1:TGACv1_scaffold_001379_1AL:30534:31515:-1 gene:TRIAE_CS42_1AL_TGACv1_001379_AA0029610 transcript:TRIAE_CS42_1AL_TGACv1_001379_AA0029610.1 gene_biotype:protein_coding transcript_biotype:protein_coding	2.54	0.194	2	1	1	1	67	7.4	10.39	0.00682148	0.8085
TRIAE_CS42_1AL_TGACv1_003433_AA0049760.1	hypothetical protein TRIUR3_13517	pep scaffold:TGACv1:TGACv1_scaffold_003433_1AL:27627:28635:-1 gene:TRIAE_CS42_1AL_TGACv1_003433_AA0049760 transcript:TRIAE_CS42_1AL_TGACv1_003433_AA0049760.1 gene_biotype:protein_coding transcript_biotype:protein_coding	15.62	0.1308	2	1	2	5	130	13.7	4.83	3.05e-14	0.7125
TRIAE_CS42_1AS_TGACv1_019261_AA0064060.1	hypothetical protein TRIUR3_15065	pep scaffold:TGACv1:TGACv1_scaffold_019261_1AS:126421:127315:-1 gene:TRIAE_CS42_1AS_TGACv1_019261_AA0064060 transcript:TRIAE_CS42_1AS_TGACv1_019261_AA0064060.1 gene_biotype:protein_coding transcript_biotype:protein_coding	361.32	0.3084	1	2	3	93	107	12	7.46	1.5e-45	0.816728
TRIAE_CS42_1AS_TGACv1_020292_AA0076350.1	hypothetical protein TRIUR3_07252	pep scaffold:TGACv1:TGACv1_scaffold_020292_1AS:16027:16915:-1 gene:TRIAE_CS42_1AS_TGACv1_020292_AA0076350 transcript:TRIAE_CS42_1AS_TGACv1_020292_AA0076350.1 gene_biotype:protein_coding transcript_biotype:protein_coding	6.5	0.0638	3	1	1	2	141	15.7	5.03	3.81e-10	0.7545
TRIAE_CS42_1BL_TGACv1_030332_AA0087070.1	hypothetical protein TRIUR3_26926	pep scaffold:TGACv1:TGACv1_scaffold_030332_1BL:268277:268875:-1 gene:TRIAE_CS42_1BL_TGACv1_030332_AA0087070 transcript:TRIAE_CS42_1BL_TGACv1_030332_AA0087070.1 gene_biotype:protein_coding transcript_biotype:protein_coding	16.33	0.3333	2	2	2	5	93	9.9	6.7	2.07e-15	0.7456
TRIAE_CS42_1BL_TGACv1_030467_AA0091630.1	ABC transporter B family member 5-like	pep scaffold:TGACv1:TGACv1_scaffold_030467_1BL:159557:165615:-1 gene:TRIAE_CS42_1BL_TGACv1_030467_AA0091630 transcript:TRIAE_CS42_1BL_TGACv1_030467_AA0091630.1 gene_biotype:protein_coding transcript_biotype:protein_coding	0	0.0079	1	1	1	1	1265	136	6.93	0.00988126	0.811
TRIAE_CS42_1BL_TGACv1_030737_AA0099540.2	E3 ubiquitin-protein ligase RNF14-like	pep scaffold:TGACv1:TGACv1_scaffold_030737_1BL:122219:127735:-1 gene:TRIAE_CS42_1BL_TGACv1_030737_AA0099540 transcript:TRIAE_CS42_1BL_TGACv1_030737_AA0099540.2 gene_biotype:protein_coding transcript_biotype:protein_coding	18.55	0.0375	3	1	2	9	507	57.6	6.99	0.00252836	0.7855
TRIAE_CS42_1BL_TGACv1_031064_AA0107050.2	nucleosome assembly protein 1;2	pep scaffold:TGACv1:TGACv1_scaffold_031064_1BL:19337:22837:-1 gene:TRIAE_CS42_1BL_TGACv1_031064_AA0107050 transcript:TRIAE_CS42_1BL_TGACv1_031064_AA0107050.2 gene_biotype:protein_coding transcript_biotype:protein_coding	106.39	0.2563	3	1	8	30	359	41	4.45	0.00156189	0.826583
TRIAE_CS42_1BL_TGACv1_031098_AA0107570.1	ethylene-responsive transcription factor 12-like	pep scaffold:TGACv1:TGACv1_scaffold_031098_1BL:16680:17895:-1 gene:TRIAE_CS42_1BL_TGACv1_031098_AA0107570 transcript:TRIAE_CS42_1BL_TGACv1_031098_AA0107570.1 gene_biotype:protein_coding transcript_biotype:protein_coding	2.09	0.0924	1	1	1	2	184	19.9	10.24	0.00726093	0.738083
TRIAE_CS42_1BL_TGACv1_031710_AA0119420.3	homeobox-leucine zipper protein ROC3	pep scaffold:TGACv1:TGACv1_scaffold_031710_1BL:63960:69915:-1 gene:TRIAE_CS42_1BL_TGACv1_031710_AA0119420 transcript:TRIAE_CS42_1BL_TGACv1_031710_AA0119420.3 gene_biotype:protein_coding transcript_biotype:protein_coding	2.47	0.0134	12	1	1	1	748	81.3	6.2	0.0001082	0.783333
TRIAE_CS42_1BL_TGACv1_033105_AA0137080.1	hypothetical protein TRIUR3_1678	pep scaffold:TGACv1:TGACv1_scaffold_033105_1BL:39853:40865:-1 gene:TRIAE_CS42_1BL_TGACv1_033105_AA0137080 transcript:TRIAE_CS42_1BL_TGACv1_033105_AA0137080.1 gene_biotype:protein_coding transcript_biotype:protein_coding	49.62	0.1706	4	2	4	14	211	23.1	5.27	4.73e-19	0.773771
TRIAE_CS42_1BS_TGACv1_049467_AA0154290.1	endoglucanase 14-like	pep scaffold:TGACv1:TGACv1_scaffold_049467_1BS:142706:147284:1 gene:TRIAE_CS42_1BS_TGACv1_049467_AA0154290 transcript:TRIAE_CS42_1BS_TGACv1_049467_AA0154290.1 gene_biotype:protein_coding transcript_biotype:protein_coding description:Endoglucanase [Source:UniProtKB/TrEMBL;Acc:W5A7U9]	37.69	0.1408	4	1	6	10	490	52.9	8.62	0.000273904	0.827667
TRIAE_CS42_1BS_TGACv1_049704_AA0160200.1	hypothetical protein TRIUR3_21793	pep scaffold:TGACv1:TGACv1_scaffold_049704_1BS:116646:117230:1 gene:TRIAE_CS42_1BS_TGACv1_049704_AA0160200 transcript:TRIAE_CS42_1BS_TGACv1_049704_AA0160200.1 gene_biotype:protein_coding transcript_biotype:protein_coding	2.98	0.125	1	1	1	1	80	8.4	5.9	0.0207601	0.805333
TRIAE_CS42_1DL_TGACv1_061156_AA0187310.1	structural maintenance of chromosomes protein 4	pep scaffold:TGACv1:TGACv1_scaffold_061156_1DL:9496:15640:1 gene:TRIAE_CS42_1DL_TGACv1_061156_AA0187310 transcript:TRIAE_CS42_1DL_TGACv1_061156_AA0187310.1 gene_biotype:protein_coding transcript_biotype:protein_coding	3.2	0.0288	1	1	2	2	626	71.4	6.87	0.00304733	0.769833
TRIAE_CS42_1DL_TGACv1_061818_AA0203840.1	hypothetical protein TRIUR3_26926	pep scaffold:TGACv1:TGACv1_scaffold_061818_1DL:57238:57895:-1 gene:TRIAE_CS42_1DL_TGACv1_061818_AA0203840 transcript:TRIAE_CS42_1DL_TGACv1_061818_AA0203840.1 gene_biotype:protein_coding transcript_biotype:protein_coding	3.72	0.1263	1	1	1	1	95	10.2	5.77	0.000135979	0.7345
TRIAE_CS42_1DS_TGACv1_081449_AA0260740.1	glutamate--cysteine ligase B, chloroplastic	pep scaffold:TGACv1:TGACv1_scaffold_081449_1DS:5392:11515:-1 gene:TRIAE_CS42_1DS_TGACv1_081449_AA0260740 transcript:TRIAE_CS42_1DS_TGACv1_081449_AA0260740.1 gene_biotype:protein_coding transcript_biotype:protein_coding	57.24	0.2072	5	10	10	18	497	56.1	6.2	9.51e-42	0.831065
TRIAE_CS42_2AL_TGACv1_093139_AA0273120.1	Cysteine proteinase inhibitor 8	pep scaffold:TGACv1:TGACv1_scaffold_093139_2AL:144460:145175:-1 gene:TRIAE_CS42_2AL_TGACv1_093139_AA0273120 transcript:TRIAE_CS42_2AL_TGACv1_093139_AA0273120.1 gene_biotype:protein_coding transcript_biotype:protein_coding description:Cysteine proteinase inhibitor [Source:UniProtKB/TrEMBL;Acc:A0A1D5T6L8]	13.24	0.1094	1	1	1	3	128	14.4	9.17	4.31e-25	0.338667
TRIAE_CS42_2AL_TGACv1_093650_AA0284550.1	hypothetical protein TRIUR3_07265	pep scaffold:TGACv1:TGACv1_scaffold_093650_2AL:72104:72817:1 gene:TRIAE_CS42_2AL_TGACv1_093650_AA0284550 transcript:TRIAE_CS42_2AL_TGACv1_093650_AA0284550.1 gene_biotype:protein_coding transcript_biotype:protein_coding	46.49	0.2975	1	2	4	18	121	13.2	8.92	2.71e-17	0.769452
TRIAE_CS42_2AL_TGACv1_094802_AA0303350.3	pectin acetylesterase 7-like	pep scaffold:TGACv1:TGACv1_scaffold_094802_2AL:23340:26405:1 gene:TRIAE_CS42_2AL_TGACv1_094802_AA0303350 transcript:TRIAE_CS42_2AL_TGACv1_094802_AA0303350.3 gene_biotype:protein_coding transcript_biotype:protein_coding description:Pectin acetylesterase [Source:UniProtKB/TrEMBL;Acc:A0A1D5TCZ2]	5.21	0.0535	4	1	1	1	299	33	7.72	0.000608142	0.809167
TRIAE_CS42_2AL_TGACv1_096229_AA0317990.1	cysteine proteinase inhibitor 6-like	pep scaffold:TGACv1:TGACv1_scaffold_096229_2AL:18686:19362:1 gene:TRIAE_CS42_2AL_TGACv1_096229_AA0317990 transcript:TRIAE_CS42_2AL_TGACv1_096229_AA0317990.1 gene_biotype:protein_coding transcript_biotype:protein_coding description:Cysteine proteinase inhibitor [Source:UniProtKB/TrEMBL;Acc:A0A1D5TG92]	33.18	0.1875	1	1	3	11	128	14.5	6.52	5.37e-11	0.593167
TRIAE_CS42_2BL_TGACv1_131148_AA0423290.1	la protein 1	pep scaffold:TGACv1:TGACv1_scaffold_131148_2BL:10587:15195:-1 gene:TRIAE_CS42_2BL_TGACv1_131148_AA0423290 transcript:TRIAE_CS42_2BL_TGACv1_131148_AA0423290.1 gene_biotype:protein_coding transcript_biotype:protein_coding	228.79	0.3621	4	1	16	68	475	51.5	6.04	0.0353206	0.812167
TRIAE_CS42_2BL_TGACv1_133423_AA0442510.1	cysteine proteinase inhibitor 6-like	pep scaffold:TGACv1:TGACv1_scaffold_133423_2BL:15436:16275:-1 gene:TRIAE_CS42_2BL_TGACv1_133423_AA0442510 transcript:TRIAE_CS42_2BL_TGACv1_133423_AA0442510.1 gene_biotype:protein_coding transcript_biotype:protein_coding description:Cysteine proteinase inhibitor [Source:UniProtKB/TrEMBL;Acc:A0A1D5U607]	20.26	0.25	3	1	3	5	128	14.5	9.09	5.19e-07	0.7305
TRIAE_CS42_2BS_TGACv1_147602_AA0485510.1	subtilisin-like protease SBT4.13	pep scaffold:TGACv1:TGACv1_scaffold_147602_2BS:23324:25525:-1 gene:TRIAE_CS42_2BS_TGACv1_147602_AA0485510 transcript:TRIAE_CS42_2BS_TGACv1_147602_AA0485510.1 gene_biotype:protein_coding transcript_biotype:protein_coding	34.31	0.129	2	3	7	10	628	64.9	7.91	4.11e-08	0.793433
TRIAE_CS42_2DL_TGACv1_157941_AA0502810.1	uncharacterized protein	pep scaffold:TGACv1:TGACv1_scaffold_157941_2DL:214926:217529:1 gene:TRIAE_CS42_2DL_TGACv1_157941_AA0502810 transcript:TRIAE_CS42_2DL_TGACv1_157941_AA0502810.1 gene_biotype:protein_coding transcript_biotype:protein_coding	3.66	0.0338	1	1	1	1	414	45.8	8.87	2.13e-05	0.803167
TRIAE_CS42_2DS_TGACv1_177832_AA0585380.1	hypothetical protein TRIUR3_34600	pep scaffold:TGACv1:TGACv1_scaffold_177832_2DS:23766:25759:1 gene:TRIAE_CS42_2DS_TGACv1_177832_AA0585380 transcript:TRIAE_CS42_2DS_TGACv1_177832_AA0585380.1 gene_biotype:protein_coding transcript_biotype:protein_coding	12.68	0.122	2	1	1	4	82	8.5	4.72	8.68e-06	0.805333
TRIAE_CS42_2DS_TGACv1_178209_AA0592750.1	eukaryotic translation initiation factor 4G	pep scaffold:TGACv1:TGACv1_scaffold_178209_2DS:13619:21335:-1 gene:TRIAE_CS42_2DS_TGACv1_178209_AA0592750 transcript:TRIAE_CS42_2DS_TGACv1_178209_AA0592750.1 gene_biotype:protein_coding transcript_biotype:protein_coding	80.06	0.1063	5	1	16	27	1524	164.6	7.18	3.43e-08	0.824833
TRIAE_CS42_3AL_TGACv1_194140_AA0627230.1	E3 ubiquitin-protein ligase SINA-like 10	pep scaffold:TGACv1:TGACv1_scaffold_194140_3AL:31924:33525:-1 gene:TRIAE_CS42_3AL_TGACv1_194140_AA0627230 transcript:TRIAE_CS42_3AL_TGACv1_194140_AA0627230.1 gene_biotype:protein_coding transcript_biotype:protein_coding description:E3 ubiquitin-protein ligase [Source:UniProtKB/TrEMBL;Acc:A0A1D5V6Q6]	6.69	0.0334	3	1	1	3	359	36.9	7.65	0.00763828	0.692833
TRIAE_CS42_3AL_TGACv1_194420_AA0632710.1	spermatogenesis-associated protein 20	pep scaffold:TGACv1:TGACv1_scaffold_194420_3AL:29485:35685:-1 gene:TRIAE_CS42_3AL_TGACv1_194420_AA0632710 transcript:TRIAE_CS42_3AL_TGACv1_194420_AA0632710.1 gene_biotype:protein_coding transcript_biotype:protein_coding	4	0.0173	3	1	1	1	694	77.5	5.45	0.00521835	0.807167
TRIAE_CS42_3AL_TGACv1_195310_AA0647810.1	unnamed protein product	pep scaffold:TGACv1:TGACv1_scaffold_195310_3AL:21897:22585:-1 gene:TRIAE_CS42_3AL_TGACv1_195310_AA0647810 transcript:TRIAE_CS42_3AL_TGACv1_195310_AA0647810.1 gene_biotype:protein_coding transcript_biotype:protein_coding	15.12	0.0748	2	1	1	5	107	11.9	8.51	1.73e-13	0.8312
TRIAE_CS42_3AL_TGACv1_197344_AA0665900.1	osmotin-like protein	pep scaffold:TGACv1:TGACv1_scaffold_197344_3AL:11237:13295:-1 gene:TRIAE_CS42_3AL_TGACv1_197344_AA0665900 transcript:TRIAE_CS42_3AL_TGACv1_197344_AA0665900.1 gene_biotype:protein_coding transcript_biotype:protein_coding	63.31	0.2908	1	2	5	17	251	25.7	7.03	0.000508292	0.828333
TRIAE_CS42_3AS_TGACv1_211564_AA0691570.1	pectinesterase inhibitor	pep scaffold:TGACv1:TGACv1_scaffold_211564_3AS:70426:71130:1 gene:TRIAE_CS42_3AS_TGACv1_211564_AA0691570 transcript:TRIAE_CS42_3AS_TGACv1_211564_AA0691570.1 gene_biotype:protein_coding transcript_biotype:protein_coding	12.96	0.2056	2	3	3	3	180	19	7.47	2.99e-10	0.802778
TRIAE_CS42_3B_TGACv1_220829_AA0720700.1	major pollen allergen Art v 1-like	pep scaffold:TGACv1:TGACv1_scaffold_220829_3B:28426:29243:1 gene:TRIAE_CS42_3B_TGACv1_220829_AA0720700 transcript:TRIAE_CS42_3B_TGACv1_220829_AA0720700.1 gene_biotype:protein_coding transcript_biotype:protein_coding	8.47	0.1111	1	1	1	3	108	11.9	8.19	1.71e-13	0.730556
TRIAE_CS42_3B_TGACv1_221419_AA0740320.1	histone-lysine N-methyltransferase EZA1 isoform X1	pep scaffold:TGACv1:TGACv1_scaffold_221419_3B:121036:121632:1 gene:TRIAE_CS42_3B_TGACv1_221419_AA0740320 transcript:TRIAE_CS42_3B_TGACv1_221419_AA0740320.1 gene_biotype:protein_coding transcript_biotype:protein_coding	24.2	0.3514	2	3	3	6	74	8	7.43	5.62e-07	0.820111
TRIAE_CS42_3B_TGACv1_224900_AA0802970.1	uncharacterized protein	pep scaffold:TGACv1:TGACv1_scaffold_224900_3B:25046:25751:1 gene:TRIAE_CS42_3B_TGACv1_224900_AA0802970 transcript:TRIAE_CS42_3B_TGACv1_224900_AA0802970.1 gene_biotype:protein_coding transcript_biotype:protein_coding	11.54	0.1944	3	2	2	5	72	7.8	7.59	2.44e-12	0.8073
TRIAE_CS42_3DL_TGACv1_251208_AA0878800.3	Serine/threonine-protein kinase CTR1	pep scaffold:TGACv1:TGACv1_scaffold_251208_3DL:15856:21270:1 gene:TRIAE_CS42_3DL_TGACv1_251208_AA0878800 transcript:TRIAE_CS42_3DL_TGACv1_251208_AA0878800.3 gene_biotype:protein_coding transcript_biotype:protein_coding	8.06	0.0206	3	1	1	3	582	65.4	7.62	0.00153414	0.804444
TRIAE_CS42_3DS_TGACv1_271450_AA0898730.1	hypothetical protein TRIUR3_17938	pep scaffold:TGACv1:TGACv1_scaffold_271450_3DS:236609:237325:-1 gene:TRIAE_CS42_3DS_TGACv1_271450_AA0898730 transcript:TRIAE_CS42_3DS_TGACv1_271450_AA0898730.1 gene_biotype:protein_coding transcript_biotype:protein_coding	5.78	0.1295	2	2	2	2	139	15.1	9.35	7.38e-06	0.825667
TRIAE_CS42_3DS_TGACv1_272179_AA0916370.1	uncharacterized protein	pep scaffold:TGACv1:TGACv1_scaffold_272179_3DS:71135:72725:-1 gene:TRIAE_CS42_3DS_TGACv1_272179_AA0916370 transcript:TRIAE_CS42_3DS_TGACv1_272179_AA0916370.1 gene_biotype:protein_coding transcript_biotype:protein_coding	70.82	0.2889	3	3	3	15	180	18.8	6.76	4.36e-30	0.819933
TRIAE_CS42_3DS_TGACv1_272808_AA0925480.1	uncharacterized protein	pep scaffold:TGACv1:TGACv1_scaffold_272808_3DS:30576:31469:1 gene:TRIAE_CS42_3DS_TGACv1_272808_AA0925480 transcript:TRIAE_CS42_3DS_TGACv1_272808_AA0925480.1 gene_biotype:protein_coding transcript_biotype:protein_coding	10.43	0.1026	3	2	2	3	195	21.1	7.08	1.73e-08	0.774833
TRIAE_CS42_4AL_TGACv1_288165_AA0939020.1	hypothetical protein TRIUR3_07725	pep scaffold:TGACv1:TGACv1_scaffold_288165_4AL:62681:63755:-1 gene:TRIAE_CS42_4AL_TGACv1_288165_AA0939020 transcript:TRIAE_CS42_4AL_TGACv1_288165_AA0939020.1 gene_biotype:protein_coding transcript_biotype:protein_coding	29.91	0.1408	3	3	3	8	213	22.6	7.91	3.18e-25	0.746917
TRIAE_CS42_4AL_TGACv1_288165_AA0939090.1	hypothetical protein TRIUR3_07723	pep scaffold:TGACv1:TGACv1_scaffold_288165_4AL:166456:167543:1 gene:TRIAE_CS42_4AL_TGACv1_288165_AA0939090 transcript:TRIAE_CS42_4AL_TGACv1_288165_AA0939090.1 gene_biotype:protein_coding transcript_biotype:protein_coding	7.52	0.0875	5	1	2	2	240	26.9	6.99	0.0150767	0.752167
TRIAE_CS42_4AL_TGACv1_288892_AA0960710.1	aspartic proteinase CDR1-like	pep scaffold:TGACv1:TGACv1_scaffold_288892_4AL:76026:78536:1 gene:TRIAE_CS42_4AL_TGACv1_288892_AA0960710 transcript:TRIAE_CS42_4AL_TGACv1_288892_AA0960710.1 gene_biotype:protein_coding transcript_biotype:protein_coding	7	0.0169	1	1	1	2	472	49	8.57	3.21e-06	0.783667
TRIAE_CS42_4AL_TGACv1_291658_AA0995800.1	hypothetical protein TRIUR3_06879	pep scaffold:TGACv1:TGACv1_scaffold_291658_4AL:3667:4645:-1 gene:TRIAE_CS42_4AL_TGACv1_291658_AA0995800 transcript:TRIAE_CS42_4AL_TGACv1_291658_AA0995800.1 gene_biotype:protein_coding transcript_biotype:protein_coding	46.18	0.0917	1	1	2	13	218	23.9	5.08	2.71e-09	0.760333
TRIAE_CS42_4BS_TGACv1_328589_AA1090590.1	uncharacterized protein	pep scaffold:TGACv1:TGACv1_scaffold_328589_4BS:40717:47065:-1 gene:TRIAE_CS42_4BS_TGACv1_328589_AA1090590 transcript:TRIAE_CS42_4BS_TGACv1_328589_AA1090590.1 gene_biotype:protein_coding transcript_biotype:protein_coding	2.08	0.0428	1	1	1	3	374	41.1	9.5	0.000111563	0.737111
TRIAE_CS42_4DL_TGACv1_342407_AA1112800.1	GDSL esterase/lipase LTL1-like	pep scaffold:TGACv1:TGACv1_scaffold_342407_4DL:16582:18445:-1 gene:TRIAE_CS42_4DL_TGACv1_342407_AA1112800 transcript:TRIAE_CS42_4DL_TGACv1_342407_AA1112800.1 gene_biotype:protein_coding transcript_biotype:protein_coding	37.21	0.1973	4	5	5	9	365	39.8	6.43	6.63e-17	0.719259
TRIAE_CS42_4DS_TGACv1_361544_AA1169960.1	probable beta-D-xylosidase 7	pep scaffold:TGACv1:TGACv1_scaffold_361544_4DS:51387:54535:-1 gene:TRIAE_CS42_4DS_TGACv1_361544_AA1169960 transcript:TRIAE_CS42_4DS_TGACv1_361544_AA1169960.1 gene_biotype:protein_coding transcript_biotype:protein_coding	59.44	0.1065	2	1	8	19	770	83.2	6.99	0.00109425	0.758333
TRIAE_CS42_4DS_TGACv1_361866_AA1173770.1	probable serine/threonine-protein kinase	pep scaffold:TGACv1:TGACv1_scaffold_361866_4DS:25666:30770:1 gene:TRIAE_CS42_4DS_TGACv1_361866_AA1173770 transcript:TRIAE_CS42_4DS_TGACv1_361866_AA1173770.1 gene_biotype:protein_coding transcript_biotype:protein_coding	0	0.0139	5	1	1	2	574	64.5	8.9	0.0285788	0.80075
TRIAE_CS42_5AL_TGACv1_374362_AA1198060.1	Putative invertase inhibitor	pep scaffold:TGACv1:TGACv1_scaffold_374362_5AL:81376:82134:1 gene:TRIAE_CS42_5AL_TGACv1_374362_AA1198060 transcript:TRIAE_CS42_5AL_TGACv1_374362_AA1198060.1 gene_biotype:protein_coding transcript_biotype:protein_coding	10.63	0.1163	1	1	2	4	172	18.6	5.67	1.85e-06	0.832333
TRIAE_CS42_5AL_TGACv1_377385_AA1246370.3	histone H1	pep scaffold:TGACv1:TGACv1_scaffold_377385_5AL:31877:33369:-1 gene:TRIAE_CS42_5AL_TGACv1_377385_AA1246370 transcript:TRIAE_CS42_5AL_TGACv1_377385_AA1246370.3 gene_biotype:protein_coding transcript_biotype:protein_coding	26.56	0.0988	8	2	3	10	253	25.9	10.7	5.88e-13	0.829542
TRIAE_CS42_5AS_TGACv1_392519_AA1259820.1	R2R3-Myb transcription factor	pep scaffold:TGACv1:TGACv1_scaffold_392519_5AS:148257:149695:-1 gene:TRIAE_CS42_5AS_TGACv1_392519_AA1259820 transcript:TRIAE_CS42_5AS_TGACv1_392519_AA1259820.1 gene_biotype:protein_coding transcript_biotype:protein_coding	2.55	0.0246	4	1	1	1	244	26.5	8.6	0.00950637	0.787167
TRIAE_CS42_5AS_TGACv1_392788_AA1264650.1	alpha-galactosidase-like	pep scaffold:TGACv1:TGACv1_scaffold_392788_5AS:24798:28865:-1 gene:TRIAE_CS42_5AS_TGACv1_392788_AA1264650 transcript:TRIAE_CS42_5AS_TGACv1_392788_AA1264650.1 gene_biotype:protein_coding transcript_biotype:protein_coding description:Alpha-galactosidase [Source:UniProtKB/TrEMBL;Acc:W5F620]	521.02	0.4677	4	1	19	158	402	44	8.31	1.67e-06	0.802778
TRIAE_CS42_5BL_TGACv1_404665_AA1307750.1	hypothetical protein TRIUR3_12139	pep scaffold:TGACv1:TGACv1_scaffold_404665_5BL:80636:82885:1 gene:TRIAE_CS42_5BL_TGACv1_404665_AA1307750 transcript:TRIAE_CS42_5BL_TGACv1_404665_AA1307750.1 gene_biotype:protein_coding transcript_biotype:protein_coding	2.01	0.1016	1	1	1	2	128	14.8	10.71	0.0082863	0.788917
TRIAE_CS42_5BL_TGACv1_405472_AA1328050.2	DEAD-box ATP-dependent RNA helicase 3, chloroplastic	pep scaffold:TGACv1:TGACv1_scaffold_405472_5BL:41872:48441:1 gene:TRIAE_CS42_5BL_TGACv1_405472_AA1328050 transcript:TRIAE_CS42_5BL_TGACv1_405472_AA1328050.2 gene_biotype:protein_coding transcript_biotype:protein_coding description:DEAD-box ATP-dependent RNA helicase 3, chloroplastic [Source:Projected from Arabidopsis thaliana (AT5G26742) UniProtKB/Swiss-Prot;Acc:Q8L7S8]	3.59	0.0174	5	1	1	1	747	79.8	7.61	9.13e-05	0.8305
TRIAE_CS42_5BL_TGACv1_406707_AA1349050.1	nudix hydrolase 20, chloroplastic-like	pep scaffold:TGACv1:TGACv1_scaffold_406707_5BL:25456:38726:1 gene:TRIAE_CS42_5BL_TGACv1_406707_AA1349050 transcript:TRIAE_CS42_5BL_TGACv1_406707_AA1349050.1 gene_biotype:protein_coding transcript_biotype:protein_coding	3.65	0.0247	3	1	1	1	365	40	7.24	0.000516331	0.812667
TRIAE_CS42_5DS_TGACv1_457520_AA1487500.1	sucrose transporter 2A	pep scaffold:TGACv1:TGACv1_scaffold_457520_5DS:9717:15045:-1 gene:TRIAE_CS42_5DS_TGACv1_457520_AA1487500 transcript:TRIAE_CS42_5DS_TGACv1_457520_AA1487500.1 gene_biotype:protein_coding transcript_biotype:protein_coding description:Sucrose transport protein SUC4 [Source:Projected from Arabidopsis thaliana (AT1G09960) UniProtKB/Swiss-Prot;Acc:Q9FE59]	6.93	0.0356	1	1	1	2	505	53.8	8.66	0.0472552	0.65525
TRIAE_CS42_6AL_TGACv1_470950_AA1499280.1	enhancer of mRNA-decapping protein 4-like	pep scaffold:TGACv1:TGACv1_scaffold_470950_6AL:95373:104348:-1 gene:TRIAE_CS42_6AL_TGACv1_470950_AA1499280 transcript:TRIAE_CS42_6AL_TGACv1_470950_AA1499280.1 gene_biotype:protein_coding transcript_biotype:protein_coding	141.26	0.1746	7	1	20	41	1357	147.1	5.95	8.11e-05	0.814167
TRIAE_CS42_6AS_TGACv1_485239_AA1541360.1	FAM10 family protein At4g22670 isoform X2	pep scaffold:TGACv1:TGACv1_scaffold_485239_6AS:120903:125300:1 gene:TRIAE_CS42_6AS_TGACv1_485239_AA1541360 transcript:TRIAE_CS42_6AS_TGACv1_485239_AA1541360.1 gene_biotype:protein_coding transcript_biotype:protein_coding	277.16	0.3237	6	1	13	85	414	43.9	4.94	1.53e-27	0.517
TRIAE_CS42_6AS_TGACv1_485376_AA1544500.1	probable ATP synthase 24 kDa subunit, mitochondrial	pep scaffold:TGACv1:TGACv1_scaffold_485376_6AS:130746:131721:1 gene:TRIAE_CS42_6AS_TGACv1_485376_AA1544500 transcript:TRIAE_CS42_6AS_TGACv1_485376_AA1544500.1 gene_biotype:protein_coding transcript_biotype:protein_coding	3.71	0.1111	1	1	1	1	90	9.4	8.19	0.00765982	0.676333
TRIAE_CS42_6AS_TGACv1_485764_AA1551640.1	hypothetical protein TRIUR3_31890	pep scaffold:TGACv1:TGACv1_scaffold_485764_6AS:83277:87435:-1 gene:TRIAE_CS42_6AS_TGACv1_485764_AA1551640 transcript:TRIAE_CS42_6AS_TGACv1_485764_AA1551640.1 gene_biotype:protein_coding transcript_biotype:protein_coding	276.97	0.5504	1	2	14	86	238	27	8.13	2.75e-23	0.7825
TRIAE_CS42_6AS_TGACv1_485780_AA1552060.1	fiber protein Fb15	pep scaffold:TGACv1:TGACv1_scaffold_485780_6AS:49159:51173:-1 gene:TRIAE_CS42_6AS_TGACv1_485780_AA1552060 transcript:TRIAE_CS42_6AS_TGACv1_485780_AA1552060.1 gene_biotype:protein_coding transcript_biotype:protein_coding	15.74	0.2874	1	2	3	6	87	10.2	8.73	4.3e-09	0.802
TRIAE_CS42_6AS_TGACv1_486200_AA1558100.1	cinnamyl alcohol dehydrogenase	pep scaffold:TGACv1:TGACv1_scaffold_486200_6AS:25927:30202:-1 gene:TRIAE_CS42_6AS_TGACv1_486200_AA1558100 transcript:TRIAE_CS42_6AS_TGACv1_486200_AA1558100.1 gene_biotype:protein_coding transcript_biotype:protein_coding	115.55	0.2944	6	1	11	34	360	38.5	5.97	3.38e-09	0.787833
TRIAE_CS42_6AS_TGACv1_486236_AA1558630.1	phosphoglycerate kinase, cytosolic	pep scaffold:TGACv1:TGACv1_scaffold_486236_6AS:46216:49858:1 gene:TRIAE_CS42_6AS_TGACv1_486236_AA1558630 transcript:TRIAE_CS42_6AS_TGACv1_486236_AA1558630.1 gene_biotype:protein_coding transcript_biotype:protein_coding description:Phosphoglycerate kinase [Source:UniProtKB/TrEMBL;Acc:A0A1D6AGT9]	1560.04	0.7132	3	1	25	423	401	42.1	5.86	7.1e-35	0.748407
TRIAE_CS42_6AS_TGACv1_486886_AA1566110.2	polyubiquitin (ubq10)	pep scaffold:TGACv1:TGACv1_scaffold_486886_6AS:23716:27135:1 gene:TRIAE_CS42_6AS_TGACv1_486886_AA1566110 transcript:TRIAE_CS42_6AS_TGACv1_486886_AA1566110.2 gene_biotype:protein_coding transcript_biotype:protein_coding	728.16	0.7323	115	1	8	224	381	42.7	7.58	4.56e-05	0.812
TRIAE_CS42_6AS_TGACv1_487929_AA1573650.1	ADP-glucose brittle-1 transporter precursor	pep scaffold:TGACv1:TGACv1_scaffold_487929_6AS:3786:6699:1 gene:TRIAE_CS42_6AS_TGACv1_487929_AA1573650 transcript:TRIAE_CS42_6AS_TGACv1_487929_AA1573650.1 gene_biotype:protein_coding transcript_biotype:protein_coding	426.59	0.4903	9	2	20	113	412	44.3	9.64	1.13e-14	0.691067
TRIAE_CS42_6AS_TGACv1_488086_AA1574300.3	protein ACCUMULATION AND REPLICATION OF CHLOROPLASTS 6, chloroplastic	pep scaffold:TGACv1:TGACv1_scaffold_488086_6AS:7777:12187:-1 gene:TRIAE_CS42_6AS_TGACv1_488086_AA1574300 transcript:TRIAE_CS42_6AS_TGACv1_488086_AA1574300.3 gene_biotype:protein_coding transcript_biotype:protein_coding description:Protein ACCUMULATION AND REPLICATION OF CHLOROPLASTS 6, chloroplastic [Source:Projected from Arabidopsis thaliana (AT5G42480) UniProtKB/Swiss-Prot;Acc:Q9FIG9]	47.13	0.1342	3	1	9	14	760	83.8	5.14	2.08e-07	0.7355
TRIAE_CS42_6BL_TGACv1_503001_AA1626890.2	plant intracellular Ras-group-related LRR protein 6	pep scaffold:TGACv1:TGACv1_scaffold_503001_6BL:3056:9830:1 gene:TRIAE_CS42_6BL_TGACv1_503001_AA1626890 transcript:TRIAE_CS42_6BL_TGACv1_503001_AA1626890.2 gene_biotype:protein_coding transcript_biotype:protein_coding	2.65	0.0274	3	1	1	1	585	63.9	6.48	0.0200462	0.798333
TRIAE_CS42_6BS_TGACv1_513154_AA1632220.1	Eukaryotic translation initiation factor 4E-1	pep scaffold:TGACv1:TGACv1_scaffold_513154_6BS:98037:106655:-1 gene:TRIAE_CS42_6BS_TGACv1_513154_AA1632220 transcript:TRIAE_CS42_6BS_TGACv1_513154_AA1632220.1 gene_biotype:protein_coding transcript_biotype:protein_coding	2.22	0.0141	1	1	1	1	567	63	6.28	0.0125138	0.721
TRIAE_CS42_6BS_TGACv1_515607_AA1671270.1	S-adenosylmethionine synthase 4	pep scaffold:TGACv1:TGACv1_scaffold_515607_6BS:13816:16551:1 gene:TRIAE_CS42_6BS_TGACv1_515607_AA1671270 transcript:TRIAE_CS42_6BS_TGACv1_515607_AA1671270.1 gene_biotype:protein_coding transcript_biotype:protein_coding description:S-adenosylmethionine synthase 4 [Source:Projected from Arabidopsis thaliana (AT3G17390) UniProtKB/Swiss-Prot;Acc:Q9LUT2]	94.64	0.2677	2	5	9	28	396	43.2	5.78	7.68e-33	0.829256
TRIAE_CS42_6BS_TGACv1_515718_AA1672020.1	fumarylacetoacetase	pep scaffold:TGACv1:TGACv1_scaffold_515718_6BS:17434:21785:-1 gene:TRIAE_CS42_6BS_TGACv1_515718_AA1672020 transcript:TRIAE_CS42_6BS_TGACv1_515718_AA1672020.1 gene_biotype:protein_coding transcript_biotype:protein_coding	127.88	0.2981	2	1	9	33	426	46.8	5.91	1.73e-05	0.792833
TRIAE_CS42_6DL_TGACv1_526467_AA1684410.1	hypothetical protein TRIUR3_00939	pep scaffold:TGACv1:TGACv1_scaffold_526467_6DL:8527:11485:-1 gene:TRIAE_CS42_6DL_TGACv1_526467_AA1684410 transcript:TRIAE_CS42_6DL_TGACv1_526467_AA1684410.1 gene_biotype:protein_coding transcript_biotype:protein_coding	55.1	0.1489	3	2	6	16	376	41.7	6.99	6.28e-10	0.76925
TRIAE_CS42_6DL_TGACv1_528171_AA1712170.1	adenine phosphoribosyltransferase 2-like isoform X3	pep scaffold:TGACv1:TGACv1_scaffold_528171_6DL:13856:19360:1 gene:TRIAE_CS42_6DL_TGACv1_528171_AA1712170 transcript:TRIAE_CS42_6DL_TGACv1_528171_AA1712170.1 gene_biotype:protein_coding transcript_biotype:protein_coding	23.47	0.2277	7	4	4	8	224	24	5.21	5.06e-12	0.797
TRIAE_CS42_6DL_TGACv1_528755_AA1716020.1	hypothetical protein TRIUR3_10224	pep scaffold:TGACv1:TGACv1_scaffold_528755_6DL:10326:10912:1 gene:TRIAE_CS42_6DL_TGACv1_528755_AA1716020 transcript:TRIAE_CS42_6DL_TGACv1_528755_AA1716020.1 gene_biotype:protein_coding transcript_biotype:protein_coding	9.64	0.1848	3	2	2	3	92	10.4	7.9	7.8e-20	0.782944
TRIAE_CS42_6DS_TGACv1_542520_AA1723410.1	Cytochrome P450 71D7	pep scaffold:TGACv1:TGACv1_scaffold_542520_6DS:159216:161177:1 gene:TRIAE_CS42_6DS_TGACv1_542520_AA1723410 transcript:TRIAE_CS42_6DS_TGACv1_542520_AA1723410.1 gene_biotype:protein_coding transcript_biotype:protein_coding	26.12	0.1773	10	1	7	8	485	55.1	8.87	9.02e-08	0.7225
TRIAE_CS42_6DS_TGACv1_543481_AA1740660.4	VIN3-like protein 2	pep scaffold:TGACv1:TGACv1_scaffold_543481_6DS:24571:29535:-1 gene:TRIAE_CS42_6DS_TGACv1_543481_AA1740660 transcript:TRIAE_CS42_6DS_TGACv1_543481_AA1740660.4 gene_biotype:protein_coding transcript_biotype:protein_coding	2.42	0.0167	10	1	1	1	480	52.9	5.69	3.83e-05	0.773833
TRIAE_CS42_6DS_TGACv1_544610_AA1748910.4	microtubule-associated protein futsch isoform X1	pep scaffold:TGACv1:TGACv1_scaffold_544610_6DS:9207:19852:-1 gene:TRIAE_CS42_6DS_TGACv1_544610_AA1748910 transcript:TRIAE_CS42_6DS_TGACv1_544610_AA1748910.4 gene_biotype:protein_coding transcript_biotype:protein_coding	4.36	0.0055	11	1	1	1	2006	219.4	4.09	2.89e-05	0.8305
TRIAE_CS42_7AL_TGACv1_556197_AA1757850.1	uncharacterized protein LOC109752723 isoform X2	pep scaffold:TGACv1:TGACv1_scaffold_556197_7AL:151205:158105:-1 gene:TRIAE_CS42_7AL_TGACv1_556197_AA1757850 transcript:TRIAE_CS42_7AL_TGACv1_556197_AA1757850.1 gene_biotype:protein_coding transcript_biotype:protein_coding	2.31	0.0111	8	1	1	1	633	68.2	8.94	0.00220324	0.822667
TRIAE_CS42_7AL_TGACv1_558528_AA1794070.1	major pollen allergen Ole e 10-like	pep scaffold:TGACv1:TGACv1_scaffold_558528_7AL:11477:12475:-1 gene:TRIAE_CS42_7AL_TGACv1_558528_AA1794070 transcript:TRIAE_CS42_7AL_TGACv1_558528_AA1794070.1 gene_biotype:protein_coding transcript_biotype:protein_coding	2.35	0.1181	3	1	1	1	127	13.1	8.41	8.85e-05	0.824167
TRIAE_CS42_7AS_TGACv1_569091_AA1807000.1	NBS-LRR disease resistance protein homologue	pep scaffold:TGACv1:TGACv1_scaffold_569091_7AS:103566:110680:1 gene:TRIAE_CS42_7AS_TGACv1_569091_AA1807000 transcript:TRIAE_CS42_7AS_TGACv1_569091_AA1807000.1 gene_biotype:protein_coding transcript_biotype:protein_coding	5.69	0.0093	1	1	1	2	1074	120.8	6.61	0.000292277	0.64375
TRIAE_CS42_7BL_TGACv1_577168_AA1867930.1	hypothetical protein TRIUR3_04069	pep scaffold:TGACv1:TGACv1_scaffold_577168_7BL:167396:168155:-1 gene:TRIAE_CS42_7BL_TGACv1_577168_AA1867930 transcript:TRIAE_CS42_7BL_TGACv1_577168_AA1867930.1 gene_biotype:protein_coding transcript_biotype:protein_coding	2.41	0.043	3	1	1	1	186	20.2	7.9	0.000118229	0.767833
TRIAE_CS42_7BL_TGACv1_577797_AA1883560.1	cysteine proteinase inhibitor 8	pep scaffold:TGACv1:TGACv1_scaffold_577797_7BL:33316:33952:1 gene:TRIAE_CS42_7BL_TGACv1_577797_AA1883560 transcript:TRIAE_CS42_7BL_TGACv1_577797_AA1883560.1 gene_biotype:protein_coding transcript_biotype:protein_coding description:Cysteine proteinase inhibitor [Source:UniProtKB/TrEMBL;Acc:A0A1D6C6W3]	7.17	0.0522	1	1	1	4	115	12.7	8.16	2.92e-14	0.811
TRIAE_CS42_7DL_TGACv1_604186_AA1994960.2	protein DJ-1 homolog A	pep scaffold:TGACv1:TGACv1_scaffold_604186_7DL:42447:46997:-1 gene:TRIAE_CS42_7DL_TGACv1_604186_AA1994960 transcript:TRIAE_CS42_7DL_TGACv1_604186_AA1994960.2 gene_biotype:protein_coding transcript_biotype:protein_coding	64.85	0.2322	3	1	8	18	435	46	6.44	0.00636738	0.827167
TRIAE_CS42_7DS_TGACv1_621651_AA2022190.1	hypothetical protein TRIUR3_15003	pep scaffold:TGACv1:TGACv1_scaffold_621651_7DS:104345:106845:-1 gene:TRIAE_CS42_7DS_TGACv1_621651_AA2022190 transcript:TRIAE_CS42_7DS_TGACv1_621651_AA2022190.1 gene_biotype:protein_coding transcript_biotype:protein_coding	66.88	0.2514	1	3	5	19	179	19.3	6.42	7.21e-10	0.761317
TRIAE_CS42_7DS_TGACv1_623691_AA2055370.1	hypothetical protein TRIUR3_10731	pep scaffold:TGACv1:TGACv1_scaffold_623691_7DS:14254:15087:-1 gene:TRIAE_CS42_7DS_TGACv1_623691_AA2055370 transcript:TRIAE_CS42_7DS_TGACv1_623691_AA2055370.1 gene_biotype:protein_coding transcript_biotype:protein_coding	45.87	0.0948	1	1	2	12	211	23.3	5.83	4.5e-06	0.675333
TRIAE_CS42_7DS_TGACv1_624765_AA2063170.1	hypothetical protein TRIUR3_07726	pep scaffold:TGACv1:TGACv1_scaffold_624765_7DS:9753:10635:-1 gene:TRIAE_CS42_7DS_TGACv1_624765_AA2063170 transcript:TRIAE_CS42_7DS_TGACv1_624765_AA2063170.1 gene_biotype:protein_coding transcript_biotype:protein_coding	7.7	0.0437	1	1	1	2	206	22.4	4.82	5.93e-10	0.755417
TRIAE_CS42_U_TGACv1_642640_AA2120850.1	homeobox-DDT domain protein RLT2-like isoform X2	pep scaffold:TGACv1:TGACv1_scaffold_642640_U:79296:80745:-1 gene:TRIAE_CS42_U_TGACv1_642640_AA2120850 transcript:TRIAE_CS42_U_TGACv1_642640_AA2120850.1 gene_biotype:protein_coding transcript_biotype:protein_coding	12.06	0.0723	2	1	1	5	249	26.7	8.12	1.28e-06	0.725967

## Sheet: DA1 VS. WT
Table S6. Differently abundant proteins in the 10-DPA grains of DA1-Ri-3 and the WT.
Accession	Function description	Description	Score	Coverage	# Proteins	# Unique Peptides	# Peptides	# PSMs	# AAs	MW [kDa]	calc. pI	p_value	ratio
TRIAE_CS42_1AS_TGACv1_019074_AA0059770.2	12S seed storage globulin 1	pep scaffold:TGACv1:TGACv1_scaffold_019074_1AS:146342:148989:1 gene:TRIAE_CS42_1AS_TGACv1_019074_AA0059770 transcript:TRIAE_CS42_1AS_TGACv1_019074_AA0059770.2 gene_biotype:protein_coding transcript_biotype:protein_coding	801.18	0.4427	2	8	19	225	567	63.8	7.14	1.82e-79	1.23943
TRIAE_CS42_1AS_TGACv1_019078_AA0059980.1	gamma-gliadin 1	pep scaffold:TGACv1:TGACv1_scaffold_019078_1AS:104235:105503:-1 gene:TRIAE_CS42_1AS_TGACv1_019078_AA0059980 transcript:TRIAE_CS42_1AS_TGACv1_019078_AA0059980.1 gene_biotype:protein_coding transcript_biotype:protein_coding description:Gamma-gliadin 1 [Source:UniProtKB/TrEMBL;Acc:M9TG60]	78.08	0.0678	1	1	1	17	339	38.8	7.91	6.19e-57	1.20628
TRIAE_CS42_1BL_TGACv1_034203_AA0143760.2	alpha purothionin	pep scaffold:TGACv1:TGACv1_scaffold_034203_1BL:18181:19243:1 gene:TRIAE_CS42_1BL_TGACv1_034203_AA0143760 transcript:TRIAE_CS42_1BL_TGACv1_034203_AA0143760.2 gene_biotype:protein_coding transcript_biotype:protein_coding description:Alpha purothionin [Source:UniProtKB/TrEMBL;Acc:Q9T0P1]	193.6	0.3869	2	1	4	52	137	14.6	5.25	2.63e-10	1.22978
TRIAE_CS42_1BS_TGACv1_049850_AA0162930.1	defensin Ec-AMP-D2-like	pep scaffold:TGACv1:TGACv1_scaffold_049850_1BS:16566:19240:1 gene:TRIAE_CS42_1BS_TGACv1_049850_AA0162930 transcript:TRIAE_CS42_1BS_TGACv1_049850_AA0162930.1 gene_biotype:protein_coding transcript_biotype:protein_coding	10.48	0.1064	2	2	2	4	141	14.7	8.66	1.09e-18	1.28092
TRIAE_CS42_1DL_TGACv1_063902_AA0231540.1	alpha-2-purothionin	pep scaffold:TGACv1:TGACv1_scaffold_063902_1DL:12784:13862:1 gene:TRIAE_CS42_1DL_TGACv1_063902_AA0231540 transcript:TRIAE_CS42_1DL_TGACv1_063902_AA0231540.1 gene_biotype:protein_coding transcript_biotype:protein_coding gene_symbol:THI1.2 description:Alpha 1 purothionin [Source:UniProtKB/TrEMBL;Acc:Q53WS1]	266.3	0.4559	1	1	5	74	136	14.5	5.25	5.7e-07	1.30356
TRIAE_CS42_1DS_TGACv1_080245_AA0244130.1	low-molecular-weight glutenin subunit group 8 type IV	pep scaffold:TGACv1:TGACv1_scaffold_080245_1DS:66866:68357:1 gene:TRIAE_CS42_1DS_TGACv1_080245_AA0244130 transcript:TRIAE_CS42_1DS_TGACv1_080245_AA0244130.1 gene_biotype:protein_coding transcript_biotype:protein_coding description:LMW-glutenin P3-6 [Source:UniProtKB/TrEMBL;Acc:Q8W3V4]	309.89	0.2919	1	5	5	80	298	33.8	8.68	2.79e-135	1.23061
TRIAE_CS42_1DS_TGACv1_080328_AA0246030.3	12S seed storage globulin 1	pep scaffold:TGACv1:TGACv1_scaffold_080328_1DS:88770:90854:-1 gene:TRIAE_CS42_1DS_TGACv1_080328_AA0246030 transcript:TRIAE_CS42_1DS_TGACv1_080328_AA0246030.3 gene_biotype:protein_coding transcript_biotype:protein_coding	975.74	0.4125	4	8	19	261	577	64.9	6.92	5.93e-151	1.26821
TRIAE_CS42_1DS_TGACv1_080539_AA0249800.1	low-molecular-weight glutenin subunit	pep scaffold:TGACv1:TGACv1_scaffold_080539_1DS:22512:23669:1 gene:TRIAE_CS42_1DS_TGACv1_080539_AA0249800 transcript:TRIAE_CS42_1DS_TGACv1_080539_AA0249800.1 gene_biotype:protein_coding transcript_biotype:protein_coding description:Glutenin subunit [Source:UniProtKB/TrEMBL;Acc:Q00M59]	561.08	0.0945	2	2	2	152	307	34.9	8.51	2.82e-179	1.21069
TRIAE_CS42_1DS_TGACv1_080625_AA0251270.1	gamma-gliadin	pep scaffold:TGACv1:TGACv1_scaffold_080625_1DS:61502:62398:1 gene:TRIAE_CS42_1DS_TGACv1_080625_AA0251270 transcript:TRIAE_CS42_1DS_TGACv1_080625_AA0251270.1 gene_biotype:protein_coding transcript_biotype:protein_coding description:Gamma-gliadin [Source:UniProtKB/TrEMBL;Acc:Q94G92]	48.36	0.2315	1	3	3	10	298	33.9	8.34	0.0113999	1.56822
TRIAE_CS42_1DS_TGACv1_080991_AA0256460.1	gamma-gliadin	pep scaffold:TGACv1:TGACv1_scaffold_080991_1DS:30446:44554:1 gene:TRIAE_CS42_1DS_TGACv1_080991_AA0256460 transcript:TRIAE_CS42_1DS_TGACv1_080991_AA0256460.1 gene_biotype:protein_coding transcript_biotype:protein_coding	200.17	0.1576	3	4	4	51	311	36.4	7.2	3.48e-99	1.26994
TRIAE_CS42_2BL_TGACv1_131856_AA0432950.1	hypothetical protein TRIUR3_11624	pep scaffold:TGACv1:TGACv1_scaffold_131856_2BL:20055:20732:1 gene:TRIAE_CS42_2BL_TGACv1_131856_AA0432950 transcript:TRIAE_CS42_2BL_TGACv1_131856_AA0432950.1 gene_biotype:protein_coding transcript_biotype:protein_coding	6.68	0.0893	2	1	1	2	112	11.5	8.35	4.51e-05	1.26078
TRIAE_CS42_3AL_TGACv1_195763_AA0653650.1	Aspartic proteinase oryzasin-1	pep scaffold:TGACv1:TGACv1_scaffold_195763_3AL:11776:20342:1 gene:TRIAE_CS42_3AL_TGACv1_195763_AA0653650 transcript:TRIAE_CS42_3AL_TGACv1_195763_AA0653650.1 gene_biotype:protein_coding transcript_biotype:protein_coding	169.76	0.3002	3	12	13	53	493	53.1	7.11	4.73e-98	1.21003
TRIAE_CS42_3B_TGACv1_220744_AA0717800.1	dimeric alpha-amylase inhibitor	pep scaffold:TGACv1:TGACv1_scaffold_220744_3B:165965:167545:-1 gene:TRIAE_CS42_3B_TGACv1_220744_AA0717800 transcript:TRIAE_CS42_3B_TGACv1_220744_AA0717800.1 gene_biotype:protein_coding transcript_biotype:protein_coding	1637.23	0.3216	1	1	5	418	199	22.1	7.46	8.84e-89	1.22845
TRIAE_CS42_3B_TGACv1_220836_AA0720940.1	mannose-6-phosphate isomerase 1-like	pep scaffold:TGACv1:TGACv1_scaffold_220836_3B:138996:143750:1 gene:TRIAE_CS42_3B_TGACv1_220836_AA0720940 transcript:TRIAE_CS42_3B_TGACv1_220836_AA0720940.1 gene_biotype:protein_coding transcript_biotype:protein_coding description:Mannose-6-phosphate isomerase [Source:UniProtKB/TrEMBL;Acc:A0A1D5VQ76]	12.11	0.0474	3	2	2	4	464	49.5	6.05	3.48e-22	1.25694
TRIAE_CS42_3DL_TGACv1_250586_AA0870670.1	31 kDa ribonucleoprotein, chloroplastic-like	pep scaffold:TGACv1:TGACv1_scaffold_250586_3DL:35876:39161:1 gene:TRIAE_CS42_3DL_TGACv1_250586_AA0870670 transcript:TRIAE_CS42_3DL_TGACv1_250586_AA0870670.1 gene_biotype:protein_coding transcript_biotype:protein_coding	5.47	0.0194	1	1	1	2	412	45.9	7.49	3.44e-07	1.30267
TRIAE_CS42_4AS_TGACv1_306643_AA1011400.1	17.9 kDa class I heat shock protein-like	pep scaffold:TGACv1:TGACv1_scaffold_306643_4AS:61800:62755:-1 gene:TRIAE_CS42_4AS_TGACv1_306643_AA1011400 transcript:TRIAE_CS42_4AS_TGACv1_306643_AA1011400.1 gene_biotype:protein_coding transcript_biotype:protein_coding	107.62	0.1806	1	1	3	37	155	17.3	6.6	3.03e-06	1.22278
TRIAE_CS42_4AS_TGACv1_307667_AA1022530.1	26.5kDa heat-shock protein	pep scaffold:TGACv1:TGACv1_scaffold_307667_4AS:25055:26200:1 gene:TRIAE_CS42_4AS_TGACv1_307667_AA1022530 transcript:TRIAE_CS42_4AS_TGACv1_307667_AA1022530.1 gene_biotype:protein_coding transcript_biotype:protein_coding	6.09	0.0924	5	2	2	2	238	26.6	8.15	7.36e-06	1.20267
TRIAE_CS42_4AS_TGACv1_308845_AA1029650.1	Trypsin/alpha-amylase inhibitor CMX1/CMX3	pep scaffold:TGACv1:TGACv1_scaffold_308845_4AS:1518:2311:1 gene:TRIAE_CS42_4AS_TGACv1_308845_AA1029650 transcript:TRIAE_CS42_4AS_TGACv1_308845_AA1029650.1 gene_biotype:protein_coding transcript_biotype:protein_coding	258.95	0.2314	1	2	4	87	121	13.8	9.14	1.52e-49	1.20246
TRIAE_CS42_4BL_TGACv1_320550_AA1042850.2	beta-galactosidase 6 isoform X2	pep scaffold:TGACv1:TGACv1_scaffold_320550_4BL:171246:177288:1 gene:TRIAE_CS42_4BL_TGACv1_320550_AA1042850 transcript:TRIAE_CS42_4BL_TGACv1_320550_AA1042850.2 gene_biotype:protein_coding transcript_biotype:protein_coding description:Beta-galactosidase 8 [Source:Projected from Arabidopsis thaliana (AT2G28470) UniProtKB/Swiss-Prot;Acc:Q9SCV4]	41.47	0.0966	1	1	5	12	642	70.1	6.48	1.87e-13	1.21583
TRIAE_CS42_4BL_TGACv1_321140_AA1056120.2	17.9 kDa class I heat shock protein	pep scaffold:TGACv1:TGACv1_scaffold_321140_4BL:75541:78845:-1 gene:TRIAE_CS42_4BL_TGACv1_321140_AA1056120 transcript:TRIAE_CS42_4BL_TGACv1_321140_AA1056120.2 gene_biotype:protein_coding transcript_biotype:protein_coding	255.11	0.4904	11	4	8	85	157	17.5	6.81	7.23e-61	1.21509
TRIAE_CS42_4BL_TGACv1_321643_AA1063570.1	alpha-amylase/trypsin inhibitor CM3	pep scaffold:TGACv1:TGACv1_scaffold_321643_4BL:53596:61236:1 gene:TRIAE_CS42_4BL_TGACv1_321643_AA1063570 transcript:TRIAE_CS42_4BL_TGACv1_321643_AA1063570.1 gene_biotype:protein_coding transcript_biotype:protein_coding description:Alpha-amylase/trypsin inhibitor CM3 [Source:UniProtKB/Swiss-Prot;Acc:P17314]	1320.01	0.5633	1	1	7	351	158	17.3	7.44	9.21e-89	1.2019
TRIAE_CS42_4BS_TGACv1_328213_AA1084720.3	oleosin 18 kDa-like	pep scaffold:TGACv1:TGACv1_scaffold_328213_4BS:128867:129945:-1 gene:TRIAE_CS42_4BS_TGACv1_328213_AA1084720 transcript:TRIAE_CS42_4BS_TGACv1_328213_AA1084720.3 gene_biotype:protein_coding transcript_biotype:protein_coding description:Oleosin [Source:UniProtKB/TrEMBL;Acc:A0A1D5XQU5]	161.86	0.3036	4	1	5	36	247	24.8	10.32	2.97e-11	1.66298
TRIAE_CS42_4BS_TGACv1_328815_AA1094040.1	amino acid permease 3-like	pep scaffold:TGACv1:TGACv1_scaffold_328815_4BS:32080:33565:-1 gene:TRIAE_CS42_4BS_TGACv1_328815_AA1094040 transcript:TRIAE_CS42_4BS_TGACv1_328815_AA1094040.1 gene_biotype:protein_coding transcript_biotype:protein_coding	2.07	0.0289	10	1	1	1	277	29.8	8.44	5.5e-05	1.305
TRIAE_CS42_4DL_TGACv1_344736_AA1149340.1	gamma-interferon-inducible lysosomal thiol reductase-like	pep scaffold:TGACv1:TGACv1_scaffold_344736_4DL:32866:35087:1 gene:TRIAE_CS42_4DL_TGACv1_344736_AA1149340 transcript:TRIAE_CS42_4DL_TGACv1_344736_AA1149340.1 gene_biotype:protein_coding transcript_biotype:protein_coding	447.39	0.4236	1	3	8	124	229	25.1	6.83	2.14e-148	1.2165
TRIAE_CS42_4DS_TGACv1_361174_AA1162550.1	globulin 3	pep scaffold:TGACv1:TGACv1_scaffold_361174_4DS:79983:82515:-1 gene:TRIAE_CS42_4DS_TGACv1_361174_AA1162550 transcript:TRIAE_CS42_4DS_TGACv1_361174_AA1162550.1 gene_biotype:protein_coding transcript_biotype:protein_coding	76.85	0.1833	1	3	8	26	420	46.2	11.15	1.89e-16	1.31396
TRIAE_CS42_5AS_TGACv1_393890_AA1276830.1	phenylalanine--tRNA ligase, chloroplastic/mitochondrial-like	pep scaffold:TGACv1:TGACv1_scaffold_393890_5AS:33706:38151:-1 gene:TRIAE_CS42_5AS_TGACv1_393890_AA1276830 transcript:TRIAE_CS42_5AS_TGACv1_393890_AA1276830.1 gene_biotype:protein_coding transcript_biotype:protein_coding	2.93	0.0268	3	1	1	1	448	50.7	6.67	0.000587594	1.27511
TRIAE_CS42_5BL_TGACv1_404154_AA1287130.1	cinnamoyl-CoA reductase 1-like	pep scaffold:TGACv1:TGACv1_scaffold_404154_5BL:38958:42517:-1 gene:TRIAE_CS42_5BL_TGACv1_404154_AA1287130 transcript:TRIAE_CS42_5BL_TGACv1_404154_AA1287130.1 gene_biotype:protein_coding transcript_biotype:protein_coding	2.11	0.0243	9	1	1	1	288	32	5.44	3.85e-11	1.22678
TRIAE_CS42_5BS_TGACv1_423978_AA1385620.1	grain softness protein	pep scaffold:TGACv1:TGACv1_scaffold_423978_5BS:18856:22061:1 gene:TRIAE_CS42_5BS_TGACv1_423978_AA1385620 transcript:TRIAE_CS42_5BS_TGACv1_423978_AA1385620.1 gene_biotype:protein_coding transcript_biotype:protein_coding	258.73	0.1541	1	4	4	66	279	31.4	6.55	1.1e-212	1.24965
TRIAE_CS42_5DL_TGACv1_434847_AA1442440.1	serpin-Z1B	pep scaffold:TGACv1:TGACv1_scaffold_434847_5DL:3906:6570:1 gene:TRIAE_CS42_5DL_TGACv1_434847_AA1442440 transcript:TRIAE_CS42_5DL_TGACv1_434847_AA1442440.1 gene_biotype:protein_coding transcript_biotype:protein_coding	725.08	0.2932	1	3	11	184	399	43	5.69	7.78e-137	1.35583
TRIAE_CS42_5DL_TGACv1_435599_AA1452490.1	phosphoinositide phospholipase C 6-like	pep scaffold:TGACv1:TGACv1_scaffold_435599_5DL:19316:22310:1 gene:TRIAE_CS42_5DL_TGACv1_435599_AA1452490 transcript:TRIAE_CS42_5DL_TGACv1_435599_AA1452490.1 gene_biotype:protein_coding transcript_biotype:protein_coding description:Phosphoinositide phospholipase C [Source:UniProtKB/TrEMBL;Acc:A0A1D5ZWB1]	2.31	0.0535	6	1	1	1	318	34.6	4.96	0.000218217	1.72156
TRIAE_CS42_5DL_TGACv1_437778_AA1467300.1	NDR1/HIN1-like protein 12	pep scaffold:TGACv1:TGACv1_scaffold_437778_5DL:1914:2585:-1 gene:TRIAE_CS42_5DL_TGACv1_437778_AA1467300 transcript:TRIAE_CS42_5DL_TGACv1_437778_AA1467300.1 gene_biotype:protein_coding transcript_biotype:protein_coding	23.94	0.0843	3	2	2	8	178	18.5	7.34	1.52e-27	1.33142
TRIAE_CS42_5DS_TGACv1_457092_AA1482220.1	hypothetical protein TRIUR3_13487	pep scaffold:TGACv1:TGACv1_scaffold_457092_5DS:54128:54785:-1 gene:TRIAE_CS42_5DS_TGACv1_457092_AA1482220 transcript:TRIAE_CS42_5DS_TGACv1_457092_AA1482220.1 gene_biotype:protein_coding transcript_biotype:protein_coding	74.85	0.1519	1	2	2	20	79	8.9	4.7	2.74e-44	1.22101
TRIAE_CS42_5DS_TGACv1_457092_AA1482240.1	hypothetical protein TRIUR3	pep scaffold:TGACv1:TGACv1_scaffold_457092_5DS:57388:58035:-1 gene:TRIAE_CS42_5DS_TGACv1_457092_AA1482240 transcript:TRIAE_CS42_5DS_TGACv1_457092_AA1482240.1 gene_biotype:protein_coding transcript_biotype:protein_coding	32.07	0.1013	1	1	1	12	79	8.9	5.03	1.78e-84	1.28016
TRIAE_CS42_6AL_TGACv1_471007_AA1500720.1	electron transfer flavoprotein subunit beta, mitochondrial	pep scaffold:TGACv1:TGACv1_scaffold_471007_6AL:53916:57466:1 gene:TRIAE_CS42_6AL_TGACv1_471007_AA1500720 transcript:TRIAE_CS42_6AL_TGACv1_471007_AA1500720.1 gene_biotype:protein_coding transcript_biotype:protein_coding description:Electron transfer flavoprotein subunit beta, mitochondrial [Source:Projected from Arabidopsis thaliana (AT5G43430) UniProtKB/Swiss-Prot;Acc:Q9LSW8]	2.16	0.0588	3	1	1	1	255	27.6	8.24	7.75e-08	1.281
TRIAE_CS42_6AL_TGACv1_472261_AA1520090.1	pectinesterase-like	pep scaffold:TGACv1:TGACv1_scaffold_472261_6AL:45926:48477:1 gene:TRIAE_CS42_6AL_TGACv1_472261_AA1520090 transcript:TRIAE_CS42_6AL_TGACv1_472261_AA1520090.1 gene_biotype:protein_coding transcript_biotype:protein_coding description:Pectinesterase [Source:UniProtKB/TrEMBL;Acc:A0A1D6S7V3]	13.1	0.0409	3	2	2	3	562	57.9	7.25	2.99e-12	1.23956
TRIAE_CS42_6BS_TGACv1_515228_AA1668380.1	alpha-gliadin protein	pep scaffold:TGACv1:TGACv1_scaffold_515228_6BS:653:1879:1 gene:TRIAE_CS42_6BS_TGACv1_515228_AA1668380 transcript:TRIAE_CS42_6BS_TGACv1_515228_AA1668380.1 gene_biotype:protein_coding transcript_biotype:protein_coding description:Alpha/beta-gliadin [Source:UniProtKB/TrEMBL;Acc:I0IT62]	27.13	0.0272	1	1	1	11	331	38.4	8.02	4.74e-48	1.3016
TRIAE_CS42_7AS_TGACv1_570888_AA1842050.1	hypothetical protein SOVF_012650 isoform A	pep scaffold:TGACv1:TGACv1_scaffold_570888_7AS:38816:42289:1 gene:TRIAE_CS42_7AS_TGACv1_570888_AA1842050 transcript:TRIAE_CS42_7AS_TGACv1_570888_AA1842050.1 gene_biotype:protein_coding transcript_biotype:protein_coding	2.04	0.0237	1	1	1	2	549	61.6	6.81	4.62e-07	1.27256
TRIAE_CS42_7BS_TGACv1_591819_AA1922500.1	hypothetical protein TRIUR3_29729	pep scaffold:TGACv1:TGACv1_scaffold_591819_7BS:14544:18020:1 gene:TRIAE_CS42_7BS_TGACv1_591819_AA1922500 transcript:TRIAE_CS42_7BS_TGACv1_591819_AA1922500.1 gene_biotype:protein_coding transcript_biotype:protein_coding	2.44	0.0074	1	1	1	1	1083	120.2	8.5	1.24e-06	1.20522
TRIAE_CS42_7DL_TGACv1_602902_AA1971520.1	boron transporter 4-like isoform X1	pep scaffold:TGACv1:TGACv1_scaffold_602902_7DL:70666:80197:1 gene:TRIAE_CS42_7DL_TGACv1_602902_AA1971520 transcript:TRIAE_CS42_7DL_TGACv1_602902_AA1971520.1 gene_biotype:protein_coding transcript_biotype:protein_coding	2.84	0.0084	2	1	1	1	713	80	8.34	2.92e-07	1.21922
TRIAE_CS42_U_TGACv1_642861_AA2124110.1	uncharacterized protein	pep scaffold:TGACv1:TGACv1_scaffold_642861_U:1:6935:-1 gene:TRIAE_CS42_U_TGACv1_642861_AA2124110 transcript:TRIAE_CS42_U_TGACv1_642861_AA2124110.1 gene_biotype:protein_coding transcript_biotype:protein_coding	0	0.0094	1	1	1	1	1593	178.5	6.62	7.5e-10	1.95144
TRIAE_CS42_U_TGACv1_647430_AA2147660.1	alpha-gliadin	pep scaffold:TGACv1:TGACv1_scaffold_647430_U:6382:7715:-1 gene:TRIAE_CS42_U_TGACv1_647430_AA2147660 transcript:TRIAE_CS42_U_TGACv1_647430_AA2147660.1 gene_biotype:protein_coding transcript_biotype:protein_coding description:Alpha-gliadin [Source:UniProtKB/TrEMBL;Acc:J7HT09]	123.2	0.1434	1	2	2	25	286	32.8	7.77	1.38e-45	1.22433
TRIAE_CS42_1AL_TGACv1_000879_AA0020920.2	uncharacterized protein	pep scaffold:TGACv1:TGACv1_scaffold_000879_1AL:52806:55844:-1 gene:TRIAE_CS42_1AL_TGACv1_000879_AA0020920 transcript:TRIAE_CS42_1AL_TGACv1_000879_AA0020920.2 gene_biotype:protein_coding transcript_biotype:protein_coding	0	0.0651	5	1	1	1	169	17.8	9.06	0.0463073	1.31289
TRIAE_CS42_1BL_TGACv1_030818_AA0101440.1	globulin 1	pep scaffold:TGACv1:TGACv1_scaffold_030818_1BL:28495:29468:1 gene:TRIAE_CS42_1BL_TGACv1_030818_AA0101440 transcript:TRIAE_CS42_1BL_TGACv1_030818_AA0101440.1 gene_biotype:protein_coding transcript_biotype:protein_coding description:Globulin 1 [Source:UniProtKB/TrEMBL;Acc:Q0Q5D9]	353.71	0.4267	2	7	7	98	225	24.5	8.19	2.31e-231	1.31414
TRIAE_CS42_1BL_TGACv1_032362_AA0128940.1	protein IQ-DOMAIN 31-like isoform X1	pep scaffold:TGACv1:TGACv1_scaffold_032362_1BL:32114:37285:-1 gene:TRIAE_CS42_1BL_TGACv1_032362_AA0128940 transcript:TRIAE_CS42_1BL_TGACv1_032362_AA0128940.1 gene_biotype:protein_coding transcript_biotype:protein_coding	5.62	0.042	13	2	2	2	452	49.8	9.22	0.0304988	1.33139
TRIAE_CS42_1BS_TGACv1_049541_AA0156210.1	low molecular weight glutenin subunit	pep scaffold:TGACv1:TGACv1_scaffold_049541_1BS:18634:20087:-1 gene:TRIAE_CS42_1BS_TGACv1_049541_AA0156210 transcript:TRIAE_CS42_1BS_TGACv1_049541_AA0156210.1 gene_biotype:protein_coding transcript_biotype:protein_coding description:Low molecular weight glutenin subunit [Source:UniProtKB/TrEMBL;Acc:B2Y2S6]	1162.66	0.2686	2	3	4	330	350	39.8	8.32	5.37e-86	1.22133
TRIAE_CS42_1DL_TGACv1_062418_AA0214200.1	high molecular weight glutenin y-subunit	pep scaffold:TGACv1:TGACv1_scaffold_062418_1DL:23075:25307:-1 gene:TRIAE_CS42_1DL_TGACv1_062418_AA0214200 transcript:TRIAE_CS42_1DL_TGACv1_062418_AA0214200.1 gene_biotype:protein_coding transcript_biotype:protein_coding	1178.32	0.3775	1	9	9	351	400	43	8.15	0	1.2192
TRIAE_CS42_1DS_TGACv1_080539_AA0249810.1	low-molecular-weight glutenin subunit	pep scaffold:TGACv1:TGACv1_scaffold_080539_1DS:37233:38300:1 gene:TRIAE_CS42_1DS_TGACv1_080539_AA0249810 transcript:TRIAE_CS42_1DS_TGACv1_080539_AA0249810.1 gene_biotype:protein_coding transcript_biotype:protein_coding description:LMW-GS P-31 [Source:UniProtKB/TrEMBL;Acc:Q00M56]	1056.02	0.0904	3	1	3	291	354	40.1	8.15	1.76e-06	1.40356
TRIAE_CS42_2AL_TGACv1_095872_AA0315390.1	Polyadenylate-binding protein 2	pep scaffold:TGACv1:TGACv1_scaffold_095872_2AL:36606:40301:1 gene:TRIAE_CS42_2AL_TGACv1_095872_AA0315390 transcript:TRIAE_CS42_2AL_TGACv1_095872_AA0315390.1 gene_biotype:protein_coding transcript_biotype:protein_coding	2.87	0.0109	8	1	1	1	917	100.3	5.36	3.71e-06	1.313
TRIAE_CS42_2AL_TGACv1_096263_AA0318280.1	COBRA-like protein 7	pep scaffold:TGACv1:TGACv1_scaffold_096263_2AL:4517:6945:-1 gene:TRIAE_CS42_2AL_TGACv1_096263_AA0318280 transcript:TRIAE_CS42_2AL_TGACv1_096263_AA0318280.1 gene_biotype:protein_coding transcript_biotype:protein_coding	6.67	0.0294	2	1	1	2	442	49.4	6.68	0.0306676	1.28683
TRIAE_CS42_2AS_TGACv1_112241_AA0333980.1	putative 5'-adenylylsulfate reductase 1, chloroplastic	pep scaffold:TGACv1:TGACv1_scaffold_112241_2AS:18864:23116:1 gene:TRIAE_CS42_2AS_TGACv1_112241_AA0333980 transcript:TRIAE_CS42_2AS_TGACv1_112241_AA0333980.1 gene_biotype:protein_coding transcript_biotype:protein_coding	2.98	0.0202	7	1	1	1	346	37.8	7.14	1.53e-05	1.35556
TRIAE_CS42_2AS_TGACv1_113019_AA0349900.1	ubiquitin-activating enzyme E1 3 isoform X1	pep scaffold:TGACv1:TGACv1_scaffold_113019_2AS:41326:47010:1 gene:TRIAE_CS42_2AS_TGACv1_113019_AA0349900 transcript:TRIAE_CS42_2AS_TGACv1_113019_AA0349900.1 gene_biotype:protein_coding transcript_biotype:protein_coding	158.54	0.1006	5	2	12	53	1054	116.4	5.34	0.00401864	1.3035
TRIAE_CS42_3DL_TGACv1_249203_AA0841250.1	cationic peroxidase SPC4-like	pep scaffold:TGACv1:TGACv1_scaffold_249203_3DL:143636:145157:1 gene:TRIAE_CS42_3DL_TGACv1_249203_AA0841250 transcript:TRIAE_CS42_3DL_TGACv1_249203_AA0841250.1 gene_biotype:protein_coding transcript_biotype:protein_coding description:Peroxidase [Source:UniProtKB/TrEMBL;Acc:A0A1D5WDA8]	117.73	0.0746	3	1	3	41	362	38.9	6.9	1.82e-32	1.23661
TRIAE_CS42_3DS_TGACv1_271669_AA0905200.2	glycosyltransferase, HGA-like,putative,expressed	pep scaffold:TGACv1:TGACv1_scaffold_271669_3DS:125425:131615:-1 gene:TRIAE_CS42_3DS_TGACv1_271669_AA0905200 transcript:TRIAE_CS42_3DS_TGACv1_271669_AA0905200.2 gene_biotype:protein_coding transcript_biotype:protein_coding	12.9	0.056	6	2	2	3	518	56.3	9	1.26e-05	1.20737
TRIAE_CS42_4AL_TGACv1_289532_AA0972650.1	binding partner of ACD11 1 isoform X1	pep scaffold:TGACv1:TGACv1_scaffold_289532_4AL:33399:37211:-1 gene:TRIAE_CS42_4AL_TGACv1_289532_AA0972650 transcript:TRIAE_CS42_4AL_TGACv1_289532_AA0972650.1 gene_biotype:protein_coding transcript_biotype:protein_coding	0	0.036	5	1	1	1	250	27	5.01	0.00126897	1.45078
TRIAE_CS42_4BL_TGACv1_320536_AA1042460.1	hornerin isoform X2	pep scaffold:TGACv1:TGACv1_scaffold_320536_4BL:99156:108328:-1 gene:TRIAE_CS42_4BL_TGACv1_320536_AA1042460 transcript:TRIAE_CS42_4BL_TGACv1_320536_AA1042460.1 gene_biotype:protein_coding transcript_biotype:protein_coding	2.22	0.0078	3	1	1	1	1535	167.6	7.43	0.0460467	1.48767
TRIAE_CS42_4BL_TGACv1_320897_AA1051140.1	gamma-interferon-inducible lysosomal thiol reductase-like	pep scaffold:TGACv1:TGACv1_scaffold_320897_4BL:36986:38418:1 gene:TRIAE_CS42_4BL_TGACv1_320897_AA1051140 transcript:TRIAE_CS42_4BL_TGACv1_320897_AA1051140.1 gene_biotype:protein_coding transcript_biotype:protein_coding	371.87	0.345	1	2	7	116	229	25.4	6.96	3.31e-171	1.23273
TRIAE_CS42_4DS_TGACv1_361716_AA1171920.1	alanine--tRNA ligase-like	pep scaffold:TGACv1:TGACv1_scaffold_361716_4DS:19898:29915:-1 gene:TRIAE_CS42_4DS_TGACv1_361716_AA1171920 transcript:TRIAE_CS42_4DS_TGACv1_361716_AA1171920.1 gene_biotype:protein_coding transcript_biotype:protein_coding description:Alanine--tRNA ligase [Source:UniProtKB/TrEMBL;Acc:A0A1D6S0H3]	193.7	0.1651	1	1	14	57	957	104.8	6.15	5.42e-09	1.88144
TRIAE_CS42_5AL_TGACv1_374648_AA1205540.2	DNA-binding protein SMUBP-2	pep scaffold:TGACv1:TGACv1_scaffold_374648_5AL:19986:26860:1 gene:TRIAE_CS42_5AL_TGACv1_374648_AA1205540 transcript:TRIAE_CS42_5AL_TGACv1_374648_AA1205540.2 gene_biotype:protein_coding transcript_biotype:protein_coding	0	0.0276	6	1	1	1	579	63.9	8.15	0.00809	1.35933
TRIAE_CS42_5AL_TGACv1_376818_AA1241160.1	Serpin-Z1C	pep scaffold:TGACv1:TGACv1_scaffold_376818_5AL:20530:22616:-1 gene:TRIAE_CS42_5AL_TGACv1_376818_AA1241160 transcript:TRIAE_CS42_5AL_TGACv1_376818_AA1241160.1 gene_biotype:protein_coding transcript_biotype:protein_coding description:Serpin-Z1C [Source:UniProtKB/Swiss-Prot;Acc:Q9ST58]	321.8	0.2236	1	3	7	85	398	42.9	5.97	1.34e-33	1.30229
TRIAE_CS42_5AL_TGACv1_378687_AA1254250.1	Serpin-Z2B	pep scaffold:TGACv1:TGACv1_scaffold_378687_5AL:5582:8315:-1 gene:TRIAE_CS42_5AL_TGACv1_378687_AA1254250 transcript:TRIAE_CS42_5AL_TGACv1_378687_AA1254250.1 gene_biotype:protein_coding transcript_biotype:protein_coding	343.62	0.3568	5	1	12	89	398	43.1	5.87	1.18e-12	1.29261
TRIAE_CS42_5BL_TGACv1_407365_AA1356250.1	serpin-Z1B	pep scaffold:TGACv1:TGACv1_scaffold_407365_5BL:18071:20523:1 gene:TRIAE_CS42_5BL_TGACv1_407365_AA1356250 transcript:TRIAE_CS42_5BL_TGACv1_407365_AA1356250.1 gene_biotype:protein_coding transcript_biotype:protein_coding	722.19	0.3216	2	4	12	182	398	43.1	5.9	1e-119	1.2016
TRIAE_CS42_5DL_TGACv1_432983_AA1396790.1	uncharacterized protein	pep scaffold:TGACv1:TGACv1_scaffold_432983_5DL:27292:29271:-1 gene:TRIAE_CS42_5DL_TGACv1_432983_AA1396790 transcript:TRIAE_CS42_5DL_TGACv1_432983_AA1396790.1 gene_biotype:protein_coding transcript_biotype:protein_coding	6.25	0.0518	1	1	1	2	193	21.9	9.63	0.00054851	1.21083
TRIAE_CS42_5DL_TGACv1_433172_AA1404510.1	40S ribosomal protein S29	pep scaffold:TGACv1:TGACv1_scaffold_433172_5DL:132317:133890:1 gene:TRIAE_CS42_5DL_TGACv1_433172_AA1404510 transcript:TRIAE_CS42_5DL_TGACv1_433172_AA1404510.1 gene_biotype:protein_coding transcript_biotype:protein_coding	15.17	0.4286	3	4	4	8	56	6.4	9.91	2.61e-25	1.20746
TRIAE_CS42_5DL_TGACv1_434846_AA1442380.2	serpin-Z2B	pep scaffold:TGACv1:TGACv1_scaffold_434846_5DL:18698:21299:1 gene:TRIAE_CS42_5DL_TGACv1_434846_AA1442380 transcript:TRIAE_CS42_5DL_TGACv1_434846_AA1442380.2 gene_biotype:protein_coding transcript_biotype:protein_coding description:Serpin-N3.2 [Source:UniProtKB/TrEMBL;Acc:H9AXB3]	307.66	0.3529	6	2	11	79	374	40.3	5.31	6.93e-61	1.31656
TRIAE_CS42_5DS_TGACv1_456509_AA1472450.1	protein FLX-like 3	pep scaffold:TGACv1:TGACv1_scaffold_456509_5DS:61396:62470:1 gene:TRIAE_CS42_5DS_TGACv1_456509_AA1472450 transcript:TRIAE_CS42_5DS_TGACv1_456509_AA1472450.1 gene_biotype:protein_coding transcript_biotype:protein_coding	2.52	0.0599	1	1	1	1	217	25.4	8.63	9.79e-09	1.36422
TRIAE_CS42_6AS_TGACv1_486025_AA1555680.1	alpha-gliadin	pep scaffold:TGACv1:TGACv1_scaffold_486025_6AS:80708:83762:1 gene:TRIAE_CS42_6AS_TGACv1_486025_AA1555680 transcript:TRIAE_CS42_6AS_TGACv1_486025_AA1555680.1 gene_biotype:protein_coding transcript_biotype:protein_coding description:Alpha-gliadin (Fragment) [Source:UniProtKB/TrEMBL;Acc:A0A0E3Z7G8]	144.53	0.0528	1	1	1	36	284	32.6	8.05	4.86e-79	1.2713
TRIAE_CS42_6BS_TGACv1_513277_AA1636910.1	Disease resistance protein RPM1	pep scaffold:TGACv1:TGACv1_scaffold_513277_6BS:876:8052:1 gene:TRIAE_CS42_6BS_TGACv1_513277_AA1636910 transcript:TRIAE_CS42_6BS_TGACv1_513277_AA1636910.1 gene_biotype:protein_coding transcript_biotype:protein_coding	2.24	0.0065	1	1	1	1	1079	122.3	6.01	5.75e-12	1.328
TRIAE_CS42_6BS_TGACv1_514680_AA1663130.1	spliceosome-associated protein 130 A-like	pep scaffold:TGACv1:TGACv1_scaffold_514680_6BS:23814:26930:1 gene:TRIAE_CS42_6BS_TGACv1_514680_AA1663130 transcript:TRIAE_CS42_6BS_TGACv1_514680_AA1663130.1 gene_biotype:protein_coding transcript_biotype:protein_coding	2.94	0.0957	1	1	1	1	94	10.8	5.47	8.76e-07	1.28
TRIAE_CS42_6DL_TGACv1_528755_AA1716020.1	hypothetical protein TRIUR3_10224	pep scaffold:TGACv1:TGACv1_scaffold_528755_6DL:10326:10912:1 gene:TRIAE_CS42_6DL_TGACv1_528755_AA1716020 transcript:TRIAE_CS42_6DL_TGACv1_528755_AA1716020.1 gene_biotype:protein_coding transcript_biotype:protein_coding	9.64	0.1848	3	2	2	3	92	10.4	7.9	3.82e-17	1.22856
TRIAE_CS42_6DS_TGACv1_542965_AA1733450.1	monomeric alpha-amylase inhibitor	pep scaffold:TGACv1:TGACv1_scaffold_542965_6DS:67890:68565:-1 gene:TRIAE_CS42_6DS_TGACv1_542965_AA1733450 transcript:TRIAE_CS42_6DS_TGACv1_542965_AA1733450.1 gene_biotype:protein_coding transcript_biotype:protein_coding	352.48	0.5632	2	6	6	101	87	9.3	8.82	0	1.22656
TRIAE_CS42_7AL_TGACv1_556458_AA1763490.1	Centromere/kinetochore protein zw10-like protein	pep scaffold:TGACv1:TGACv1_scaffold_556458_7AL:130746:139600:1 gene:TRIAE_CS42_7AL_TGACv1_556458_AA1763490 transcript:TRIAE_CS42_7AL_TGACv1_556458_AA1763490.1 gene_biotype:protein_coding transcript_biotype:protein_coding description:Centromere/kinetochore protein zw10 homolog [Source:Projected from Arabidopsis thaliana (AT2G32900) UniProtKB/Swiss-Prot;Acc:O48626]	2.44	0.0094	2	1	1	1	742	81.5	5.64	0.0165837	1.20878
TRIAE_CS42_7AL_TGACv1_557470_AA1781700.1	Disease resistance protein RPM1	pep scaffold:TGACv1:TGACv1_scaffold_557470_7AL:34052:37475:1 gene:TRIAE_CS42_7AL_TGACv1_557470_AA1781700 transcript:TRIAE_CS42_7AL_TGACv1_557470_AA1781700.1 gene_biotype:protein_coding transcript_biotype:protein_coding	2.7	0.0195	1	1	1	1	922	103.5	6.84	1.03e-10	1.27333
TRIAE_CS42_7AS_TGACv1_570207_AA1832270.1	uncharacterized protein	pep scaffold:TGACv1:TGACv1_scaffold_570207_7AS:55732:61179:-1 gene:TRIAE_CS42_7AS_TGACv1_570207_AA1832270 transcript:TRIAE_CS42_7AS_TGACv1_570207_AA1832270.1 gene_biotype:protein_coding transcript_biotype:protein_coding	3.14	0.0414	5	1	1	1	266	29.2	6.04	0.000378308	1.22189
TRIAE_CS42_7BL_TGACv1_578285_AA1892390.3	copper transport protein ATX1-like	pep scaffold:TGACv1:TGACv1_scaffold_578285_7BL:43693:44891:-1 gene:TRIAE_CS42_7BL_TGACv1_578285_AA1892390 transcript:TRIAE_CS42_7BL_TGACv1_578285_AA1892390.3 gene_biotype:protein_coding transcript_biotype:protein_coding	65.08	0.2784	5	2	2	16	97	10	4.93	8.79e-76	1.45484
TRIAE_CS42_7DS_TGACv1_639151_AA2068440.1	cationic peroxidase SPC4-like	pep scaffold:TGACv1:TGACv1_scaffold_639151_7DS:1:695:-1 gene:TRIAE_CS42_7DS_TGACv1_639151_AA2068440 transcript:TRIAE_CS42_7DS_TGACv1_639151_AA2068440.1 gene_biotype:protein_coding transcript_biotype:protein_coding	241.24	0.2888	4	1	6	72	187	19.9	8.4	3.69e-30	1.20104
TRIAE_CS42_U_TGACv1_640800_AA2074710.2	Translation initiation factor IF-3	pep scaffold:TGACv1:TGACv1_scaffold_640800_U:44751:49631:-1 gene:TRIAE_CS42_U_TGACv1_640800_AA2074710 transcript:TRIAE_CS42_U_TGACv1_640800_AA2074710.2 gene_biotype:protein_coding transcript_biotype:protein_coding	0	0.0263	3	1	1	1	457	49.6	9.83	0.0443016	1.74578
TRIAE_CS42_U_TGACv1_641296_AA2091110.1	uncharacterized protein	pep scaffold:TGACv1:TGACv1_scaffold_641296_U:88673:89215:-1 gene:TRIAE_CS42_U_TGACv1_641296_AA2091110 transcript:TRIAE_CS42_U_TGACv1_641296_AA2091110.1 gene_biotype:protein_coding transcript_biotype:protein_coding	14.13	0.2033	1	2	2	5	123	13.9	10.1	0.00168096	1.41496
TRIAE_CS42_1DL_TGACv1_064045_AA0232270.1	histone H2B.1-like	pep scaffold:TGACv1:TGACv1_scaffold_064045_1DL:6959:14745:-1 gene:TRIAE_CS42_1DL_TGACv1_064045_AA0232270 transcript:TRIAE_CS42_1DL_TGACv1_064045_AA0232270.1 gene_biotype:protein_coding transcript_biotype:protein_coding description:Histone H2B [Source:UniProtKB/TrEMBL;Acc:A0A1D5T057]	665.85	0.5734	12	1	9	214	143	15.7	10.05	5.79e-14	0.781444
TRIAE_CS42_2BL_TGACv1_132371_AA0437200.1	histone H2B.1-like	pep scaffold:TGACv1:TGACv1_scaffold_132371_2BL:19629:20364:1 gene:TRIAE_CS42_2BL_TGACv1_132371_AA0437200 transcript:TRIAE_CS42_2BL_TGACv1_132371_AA0437200.1 gene_biotype:protein_coding transcript_biotype:protein_coding description:Histone H2B [Source:UniProtKB/TrEMBL;Acc:W5BFB4]	683.46	0.5395	9	1	9	215	152	16.5	9.99	1.75e-42	0.804815
TRIAE_CS42_4BL_TGACv1_322607_AA1072230.1	histone H2B.1-like	pep scaffold:TGACv1:TGACv1_scaffold_322607_4BL:9587:14015:-1 gene:TRIAE_CS42_4BL_TGACv1_322607_AA1072230 transcript:TRIAE_CS42_4BL_TGACv1_322607_AA1072230.1 gene_biotype:protein_coding transcript_biotype:protein_coding description:Histone H2B [Source:UniProtKB/TrEMBL;Acc:W5E8H6]	656.38	0.5369	14	1	9	212	149	16.3	10.08	0.000509418	0.783889
TRIAE_CS42_7AS_TGACv1_569477_AA1817020.2	granule-bound starch synthase precursor	pep scaffold:TGACv1:TGACv1_scaffold_569477_7AS:116688:119468:1 gene:TRIAE_CS42_7AS_TGACv1_569477_AA1817020 transcript:TRIAE_CS42_7AS_TGACv1_569477_AA1817020.2 gene_biotype:protein_coding transcript_biotype:protein_coding description:Starch synthase, chloroplastic/amyloplastic [Source:UniProtKB/TrEMBL;Acc:B3V9H7]	290.22	0.4106	7	1	19	80	565	62.8	7.56	2.86e-15	0.800311
TRIAE_CS42_7DS_TGACv1_622306_AA2037380.1	granule-bound starch synthase WX-TtD protein	pep scaffold:TGACv1:TGACv1_scaffold_622306_7DS:6096:10280:1 gene:TRIAE_CS42_7DS_TGACv1_622306_AA2037380 transcript:TRIAE_CS42_7DS_TGACv1_622306_AA2037380.1 gene_biotype:protein_coding transcript_biotype:protein_coding description:Starch synthase, chloroplastic/amyloplastic [Source:UniProtKB/TrEMBL;Acc:Q9S7N5]	289.09	0.4089	7	2	20	79	604	66.2	7.55	3.1e-16	0.758139
TRIAE_CS42_1BL_TGACv1_030718_AA0099010.1	histone H2A-like	pep scaffold:TGACv1:TGACv1_scaffold_030718_1BL:79876:81280:1 gene:TRIAE_CS42_1BL_TGACv1_030718_AA0099010 transcript:TRIAE_CS42_1BL_TGACv1_030718_AA0099010.1 gene_biotype:protein_coding transcript_biotype:protein_coding description:Histone H2A [Source:UniProtKB/TrEMBL;Acc:A0A1D5S8J1]	156.61	0.1887	29	1	4	60	159	16.5	10.65	1.82e-11	0.771722
TRIAE_CS42_1BS_TGACv1_049488_AA0154650.1	DUF724 domain-containing protein 3-like isoform X2	pep scaffold:TGACv1:TGACv1_scaffold_049488_1BS:182094:187842:-1 gene:TRIAE_CS42_1BS_TGACv1_049488_AA0154650 transcript:TRIAE_CS42_1BS_TGACv1_049488_AA0154650.1 gene_biotype:protein_coding transcript_biotype:protein_coding	8.23	0.0743	6	1	3	3	444	49.8	5.43	9.91e-10	0.794222
TRIAE_CS42_1DS_TGACv1_080943_AA0255910.1	uncharacterized protein	pep scaffold:TGACv1:TGACv1_scaffold_080943_1DS:39136:43450:1 gene:TRIAE_CS42_1DS_TGACv1_080943_AA0255910 transcript:TRIAE_CS42_1DS_TGACv1_080943_AA0255910.1 gene_biotype:protein_coding transcript_biotype:protein_coding	576.5	0.3699	5	4	19	171	519	56.7	9.01	2.99e-62	0.832179
TRIAE_CS42_2AL_TGACv1_093161_AA0273680.1	Cysteine proteinase inhibitor 8	pep scaffold:TGACv1:TGACv1_scaffold_093161_2AL:101676:102251:1 gene:TRIAE_CS42_2AL_TGACv1_093161_AA0273680 transcript:TRIAE_CS42_2AL_TGACv1_093161_AA0273680.1 gene_biotype:protein_coding transcript_biotype:protein_coding description:Cysteine proteinase inhibitor [Source:UniProtKB/TrEMBL;Acc:A0A1D5T6Q2]	21.99	0.1875	3	1	3	8	128	14.6	6.92	1.92e-05	0.786889
TRIAE_CS42_4AL_TGACv1_289448_AA0971430.1	bisdemethoxycurcumin synthase-like	pep scaffold:TGACv1:TGACv1_scaffold_289448_4AL:61716:63560:1 gene:TRIAE_CS42_4AL_TGACv1_289448_AA0971430 transcript:TRIAE_CS42_4AL_TGACv1_289448_AA0971430.1 gene_biotype:protein_coding transcript_biotype:protein_coding	198.82	0.2481	7	3	6	45	395	41.6	6.27	1.71e-54	0.817625
TRIAE_CS42_4AS_TGACv1_306710_AA1012280.3	probable mitochondrial-processing peptidase subunit beta, mitochondrial	pep scaffold:TGACv1:TGACv1_scaffold_306710_4AS:91602:96297:1 gene:TRIAE_CS42_4AS_TGACv1_306710_AA1012280 transcript:TRIAE_CS42_4AS_TGACv1_306710_AA1012280.3 gene_biotype:protein_coding transcript_biotype:protein_coding	276.94	0.5038	3	1	23	80	528	58.3	6.32	9.58e-15	0.832
TRIAE_CS42_4DL_TGACv1_343277_AA1132640.1	ATP synthase subunit b', chloroplastic	pep scaffold:TGACv1:TGACv1_scaffold_343277_4DL:53131:54265:-1 gene:TRIAE_CS42_4DL_TGACv1_343277_AA1132640 transcript:TRIAE_CS42_4DL_TGACv1_343277_AA1132640.1 gene_biotype:protein_coding transcript_biotype:protein_coding	31.67	0.2417	4	5	5	10	211	22.5	5.53	1.22e-28	0.796478
TRIAE_CS42_5BL_TGACv1_404713_AA1309170.1	Histone H2B.2	pep scaffold:TGACv1:TGACv1_scaffold_404713_5BL:114716:116515:1 gene:TRIAE_CS42_5BL_TGACv1_404713_AA1309170 transcript:TRIAE_CS42_5BL_TGACv1_404713_AA1309170.1 gene_biotype:protein_coding transcript_biotype:protein_coding description:Histone H2B [Source:UniProtKB/TrEMBL;Acc:W5F9T2]	685.06	0.5855	19	1	10	219	152	16.5	9.99	1.14e-21	0.823796
TRIAE_CS42_5BL_TGACv1_406240_AA1342680.2	Histone H4	pep scaffold:TGACv1:TGACv1_scaffold_406240_5BL:18104:22775:1 gene:TRIAE_CS42_5BL_TGACv1_406240_AA1342680 transcript:TRIAE_CS42_5BL_TGACv1_406240_AA1342680.2 gene_biotype:protein_coding transcript_biotype:protein_coding description:Histone H4 [Source:UniProtKB/TrEMBL;Acc:A0A1D5Z8I6]	252.52	0.5578	32	5	5	94	147	16.4	11.53	2.68e-230	0.787362
TRIAE_CS42_5DS_TGACv1_457527_AA1487540.1	histone H2B.2-like	pep scaffold:TGACv1:TGACv1_scaffold_457527_5DS:7706:10666:1 gene:TRIAE_CS42_5DS_TGACv1_457527_AA1487540 transcript:TRIAE_CS42_5DS_TGACv1_457527_AA1487540.1 gene_biotype:protein_coding transcript_biotype:protein_coding description:Histone H2B [Source:UniProtKB/TrEMBL;Acc:W5G400]	631.65	0.5597	4	1	10	200	159	17.1	10.08	5.2e-10	0.826185
TRIAE_CS42_7BL_TGACv1_577693_AA1881230.1	pre-mRNA-splicing factor SLU7	pep scaffold:TGACv1:TGACv1_scaffold_577693_7BL:58290:62955:-1 gene:TRIAE_CS42_7BL_TGACv1_577693_AA1881230 transcript:TRIAE_CS42_7BL_TGACv1_577693_AA1881230.1 gene_biotype:protein_coding transcript_biotype:protein_coding	2.05	0.0339	4	1	1	1	383	44	5.9	0.0110043	0.820444
TRIAE_CS42_U_TGACv1_640957_AA2080820.2	uncharacterized protein	pep scaffold:TGACv1:TGACv1_scaffold_640957_U:182799:184905:-1 gene:TRIAE_CS42_U_TGACv1_640957_AA2080820 transcript:TRIAE_CS42_U_TGACv1_640957_AA2080820.2 gene_biotype:protein_coding transcript_biotype:protein_coding	2.04	0.0376	5	1	1	1	266	28.5	9.23	3.91e-07	0.692667
TRIAE_CS42_U_TGACv1_643079_AA2126930.1	fasciclin-like arabinogalactan protein 8	pep scaffold:TGACv1:TGACv1_scaffold_643079_U:24606:26324:1 gene:TRIAE_CS42_U_TGACv1_643079_AA2126930 transcript:TRIAE_CS42_U_TGACv1_643079_AA2126930.1 gene_biotype:protein_coding transcript_biotype:protein_coding	5.07	0.019	3	1	1	2	421	43.1	6.33	6.01e-13	0.738556
